# Supplementary material for: 1-(4-Chloro­phenyl)-2-[tris­(4-methyl­phenyl)-λ5-phosphanyl­idene]butane-1,3-dione
Source: Acta Crystallogr Sect E Struct Rep Online. 2013 Jan 4;69(Pt 2):o183. doi: 10.1107/S1600536812051689 (PMC3569245; doi:10.1107/S1600536812051689)
Supplement: Supplementary file 1 [file e-69-0o183-sup1.cif]

##############################################################################
#                                                                            #
# This CIF contains the data in a paper accepted for publication in          #
# Acta Crystallographica Section E. It conforms to the requirements of       #
# Notes for Authors for Acta Crystallographica Section E, and has been       #
# peer reviewed under the auspices of the IUCr Commission on Journals.       #
#                                                                            #
# Full details of the Crystallographic Information File format               #
# are given in the paper "The Crystallographic Information File (CIF):       #
# a New Standard Archive File for Crystallography" by S. R. Hall, F. H.      #
# Allen and I. D. Brown [Acta Cryst. (1991), A47, 655-685].                  #
#                                                                            #
# The current version of the core CIF dictionary is obtainable from          #
# ftp://ftp.iucr.org/pub/cif_core.dic.                                       #
#                                                                            #
# Software is freely available for graphical display of the structure(s)     #
# in this CIF. For information consult the CIF software page                 #
# http://www.iucr.org/resources/cif/software.                                #
#                                                                            #
# This file may be used for bona fide research purposes within the           #
# scientific community so long as proper attribution is given to the journal # 
# article from which it was obtained.                                        #
#                                                                            #
##############################################################################
data_I
_audit_creation_method     SHELXL-97
_chemical_name_systematic
;
1-(4-Chlorophenyl)-2-[tris(4-methylphenyl)-\l^5^-phosphanylidene]butane-
1,3-dione
;
_chemical_name_common
;
\a-acetyl-\a-parachlorobenzoylmethylenetris(<i>p</i>-tolyl)phosphorane
;
_chemical_formula_moiety     'C31 H28 Cl O2 P'
_chemical_formula_sum     'C31 H28 Cl O2 P'
_chemical_formula_iupac     'C31 H28 Cl O2 P'
_chemical_formula_weight     498.95
_chemical_melting_point_gt     458
_chemical_melting_point_lt     459
_symmetry_cell_setting     monoclinic
_symmetry_space_group_name_H-M     'C 2/c'
_symmetry_space_group_name_Hall     '-C 2yc'
loop_
    _symmetry_equiv_pos_as_xyz
    'x, y, z'
    '-x, y, -z+1/2'
    'x+1/2, y+1/2, z'
    '-x+1/2, y+1/2, -z+1/2'
    '-x, -y, -z'
    'x, -y, z-1/2'
    '-x+1/2, -y+1/2, -z'
    'x+1/2, -y+1/2, z-1/2'
_cell_length_a     20.327(2)
_cell_length_b     14.7560(15)
_cell_length_c     18.9759(19)
_cell_angle_alpha     90.00
_cell_angle_beta     113.140(2)
_cell_angle_gamma     90.00
_cell_volume     5233.8(9)
_cell_formula_units_Z     8
_cell_measurement_reflns_used     7723
_cell_measurement_theta_min     2.33
_cell_measurement_theta_max     25.27
_cell_measurement_temperature     298(2)
_exptl_crystal_description     Prism
_exptl_crystal_colour     Yellow
_exptl_crystal_size_max     0.35
_exptl_crystal_size_mid     0.27
_exptl_crystal_size_min     0.25
_exptl_crystal_density_diffrn     1.266
_exptl_crystal_density_meas     .
_exptl_crystal_density_method     'not measured'
_exptl_crystal_F_000     2096
_exptl_absorpt_coefficient_mu     0.233
_exptl_absorpt_correction_type     none
_exptl_absorpt_process_details     ?
_exptl_absorpt_correction_T_min     ?
_exptl_absorpt_correction_T_max     ?
_exptl_special_details     ?
_diffrn_ambient_temperature     298(2)
_diffrn_radiation_type     MoK\a
_diffrn_radiation_wavelength     0.71073
_diffrn_radiation_source     'fine-focus sealed tube'
_diffrn_radiation_monochromator     graphite
_diffrn_measurement_device_type     'Bruker SMART APEX CCD area-detector'
_diffrn_measurement_method     '\w scans'
_diffrn_detector_area_resol_mean     0.83
_diffrn_reflns_number     21296
_diffrn_reflns_av_R_equivalents     0.0453
_diffrn_reflns_av_sigmaI/netI     0.0430
_diffrn_reflns_theta_min     1.76
_diffrn_reflns_theta_max     25.36
_diffrn_reflns_theta_full     25.36
_diffrn_measured_fraction_theta_max     0.998
_diffrn_measured_fraction_theta_full     0.998
_diffrn_reflns_limit_h_min     -24
_diffrn_reflns_limit_h_max     24
_diffrn_reflns_limit_k_min     -17
_diffrn_reflns_limit_k_max     17
_diffrn_reflns_limit_l_min     -22
_diffrn_reflns_limit_l_max     22
_refine_special_details
;
Refinement of <i>F</i>^2^ against ALL reflections. The weighted <i>R</i>-factor
<i>wR</i> and
goodness of fit <i>S</i> are based on <i>F</i>^2^, conventional
<i>R</i>-factors <i>R</i> are based
on <i>F</i>, with <i>F</i> set to zero for negative <i>F</i>^2^. The threshold
expression of
<i>F</i>^2^ > \s(<i>F</i>^2^) is used only for calculating <i>R</i>-factors(gt)
<i>etc</i>. and is
not relevant to the choice of reflections for refinement. <i>R</i>-factors
based
on <i>F</i>^2^ are statistically about twice as large as those based on
<i>F</i>, and <i>R</i>-
factors based on ALL data will be even larger.
;
_reflns_number_total     4780
_reflns_number_gt     3380
_reflns_threshold_expression     'I>2\s(I)'
_refine_ls_structure_factor_coef     Fsqd
_refine_ls_matrix_type     full
_refine_ls_R_factor_all     0.0569
_refine_ls_R_factor_gt     0.0397
_refine_ls_wR_factor_gt     0.0937
_refine_ls_wR_factor_ref     0.0985
_refine_ls_goodness_of_fit_ref     1.000
_refine_ls_restrained_S_all     1.000
_refine_ls_number_reflns     4780
_refine_ls_number_parameters     320
_refine_ls_number_restraints     0
_refine_ls_hydrogen_treatment     constr
_refine_ls_weighting_scheme     calc
_refine_ls_weighting_details
                 'calc w=1/[\s^2^(Fo^2^)+(0.0456P)^2^] where P=(Fo^2^+2Fc^2^)/3'
_atom_sites_solution_hydrogens     geom
_atom_sites_solution_primary     direct
_atom_sites_solution_secondary     difmap
_refine_ls_shift/su_max     0.000
_refine_ls_shift/su_mean     0.000
_refine_diff_density_max     0.225
_refine_diff_density_min     -0.211
_refine_ls_extinction_method     none
_refine_ls_extinction_coef     ?
loop_
    _atom_type_symbol
    _atom_type_description
    _atom_type_scat_dispersion_real
    _atom_type_scat_dispersion_imag
    _atom_type_scat_source
    'C' 'C' 0.0033 0.0016
                         'International Tables Vol C Tables 4.2.6.8 and 6.1.1.4'
    'H' 'H' 0.0000 0.0000
                         'International Tables Vol C Tables 4.2.6.8 and 6.1.1.4'
    'O' 'O' 0.0106 0.0060
                         'International Tables Vol C Tables 4.2.6.8 and 6.1.1.4'
    'P' 'P' 0.1023 0.0942
                         'International Tables Vol C Tables 4.2.6.8 and 6.1.1.4'
    'Cl' 'Cl' 0.1484 0.1585
                         'International Tables Vol C Tables 4.2.6.8 and 6.1.1.4'
_computing_data_collection     'SMART (Bruker, 1999)'
_computing_cell_refinement     'SAINT (Bruker, 1999)'
_computing_data_reduction     'SAINT (Bruker, 1999)'
_computing_structure_solution     'SHELXS97 (Sheldrick, 2008)'
_computing_structure_refinement     'SHELXL97 (Sheldrick, 2008)'
_computing_molecular_graphics     'SHELXTL (Sheldrick, 2008)'
_computing_publication_material     'SHELXTL (Sheldrick, 2008)'
loop_
    _atom_site_type_symbol
    _atom_site_label
    _atom_site_fract_x
    _atom_site_fract_y
    _atom_site_fract_z
    _atom_site_U_iso_or_equiv
    _atom_site_adp_type
    _atom_site_calc_flag
    _atom_site_refinement_flags
    _atom_site_occupancy
    _atom_site_symmetry_multiplicity
    _atom_site_disorder_assembly
    _atom_site_disorder_group
    Cl Cl 0.00240(4) 0.88102(4) 0.03610(4) 0.0896(3) Uani d . 1 1 . .
    P P 0.17486(3) 0.37797(3) 0.21740(3) 0.03935(15) Uani d . 1 1 . .
    O O1 0.16378(8) 0.56120(10) 0.29060(8) 0.0645(4) Uani d . 1 1 . .
    O O2 0.02681(7) 0.33829(10) 0.13545(8) 0.0579(4) Uani d . 1 1 . .
    C C1 0.12109(10) 0.54772(13) 0.22438(11) 0.0454(5) Uani d . 1 1 . .
    C C2 0.10499(9) 0.45716(12) 0.19188(10) 0.0419(5) Uani d . 1 1 . .
    C C3 0.03535(10) 0.42100(14) 0.14970(11) 0.0467(5) Uani d . 1 1 . .
    C C4 -0.03122(10) 0.47932(15) 0.12414(13) 0.0653(6) Uani d . 1 1 . .
    H H4A -0.0364 0.5109 0.0780 0.098 Uiso calc R 1 1 . .
    H H4B -0.0271 0.5224 0.1636 0.098 Uiso calc R 1 1 . .
    H H4C -0.0723 0.4416 0.1146 0.098 Uiso calc R 1 1 . .
    C C5 0.08882(10) 0.62939(13) 0.17585(11) 0.0433(5) Uani d . 1 1 . .
    C C6 0.07281(10) 0.63087(14) 0.09771(12) 0.0507(5) Uani d . 1 1 . .
    H H6 0.0796 0.5788 0.0738 0.061 Uiso calc R 1 1 . .
    C C7 0.04699(11) 0.70818(16) 0.05475(12) 0.0593(6) Uani d . 1 1 . .
    H H7 0.0364 0.7084 0.0024 0.071 Uiso calc R 1 1 . .
    C C8 0.03717(11) 0.78467(14) 0.09061(13) 0.0576(6) Uani d . 1 1 . .
    C C9 0.05338(12) 0.78600(15) 0.16758(13) 0.0644(6) Uani d . 1 1 . .
    H H9 0.0468 0.8385 0.1911 0.077 Uiso calc R 1 1 . .
    C C10 0.07965(11) 0.70826(14) 0.21011(12) 0.0571(6) Uani d . 1 1 . .
    H H10 0.0913 0.7091 0.2627 0.069 Uiso calc R 1 1 . .
    C C11 0.17988(10) 0.30004(12) 0.29265(10) 0.0410(5) Uani d . 1 1 . .
    C C12 0.12272(11) 0.29172(13) 0.31441(11) 0.0492(5) Uani d . 1 1 . .
    H H12 0.0813 0.3251 0.2890 0.059 Uiso calc R 1 1 . .
    C C13 0.12636(12) 0.23438(14) 0.37351(12) 0.0556(6) Uani d . 1 1 . .
    H H13 0.0874 0.2301 0.3874 0.067 Uiso calc R 1 1 . .
    C C14 0.18664(13) 0.18355(14) 0.41202(12) 0.0545(6) Uani d . 1 1 . .
    C C15 0.24374(12) 0.19226(14) 0.39040(12) 0.0570(6) Uani d . 1 1 . .
    H H15 0.2849 0.1584 0.4157 0.068 Uiso calc R 1 1 . .
    C C16 0.24135(11) 0.24988(13) 0.33223(12) 0.0512(5) Uani d . 1 1 . .
    H H16 0.2809 0.2552 0.3194 0.061 Uiso calc R 1 1 . .
    C C17 0.19077(14) 0.11954(16) 0.47598(13) 0.0811(8) Uani d . 1 1 . .
    H H17A 0.1538 0.1343 0.4936 0.122 Uiso calc R 1 1 . .
    H H17B 0.2366 0.1254 0.5176 0.122 Uiso calc R 1 1 . .
    H H17C 0.1845 0.0583 0.4573 0.122 Uiso calc R 1 1 . .
    C C18 0.25965(9) 0.43610(12) 0.25043(10) 0.0389(4) Uani d . 1 1 . .
    C C19 0.28960(10) 0.46131(13) 0.19951(11) 0.0475(5) Uani d . 1 1 . .
    H H19 0.2670 0.4455 0.1481 0.057 Uiso calc R 1 1 . .
    C C20 0.35285(11) 0.50983(14) 0.22410(12) 0.0551(6) Uani d . 1 1 . .
    H H20 0.3723 0.5255 0.1889 0.066 Uiso calc R 1 1 . .
    C C21 0.38777(10) 0.53554(13) 0.29975(12) 0.0497(5) Uani d . 1 1 . .
    C C22 0.35801(10) 0.50872(13) 0.35062(11) 0.0479(5) Uani d . 1 1 . .
    H H22 0.3809 0.5240 0.4021 0.058 Uiso calc R 1 1 . .
    C C23 0.29551(10) 0.46009(13) 0.32700(11) 0.0458(5) Uani d . 1 1 . .
    H H23 0.2769 0.4429 0.3626 0.055 Uiso calc R 1 1 . .
    C C24 0.45494(12) 0.59149(17) 0.32627(14) 0.0790(8) Uani d . 1 1 . .
    H H24A 0.4514 0.6396 0.3586 0.118 Uiso calc R 1 1 . .
    H H24B 0.4611 0.6167 0.2826 0.118 Uiso calc R 1 1 . .
    H H24C 0.4953 0.5539 0.3545 0.118 Uiso calc R 1 1 . .
    C C25 0.16994(10) 0.31556(12) 0.13338(10) 0.0414(5) Uani d . 1 1 . .
    C C26 0.20041(11) 0.23050(13) 0.13922(12) 0.0510(5) Uani d . 1 1 . .
    H H26 0.2223 0.2032 0.1870 0.061 Uiso calc R 1 1 . .
    C C27 0.19849(12) 0.18588(14) 0.07444(13) 0.0571(6) Uani d . 1 1 . .
    H H27 0.2197 0.1291 0.0796 0.069 Uiso calc R 1 1 . .
    C C28 0.16629(11) 0.22285(15) 0.00284(12) 0.0524(5) Uani d . 1 1 . .
    C C29 0.13751(11) 0.30865(15) -0.00266(11) 0.0587(6) Uani d . 1 1 . .
    H H29 0.1167 0.3362 -0.0505 0.070 Uiso calc R 1 1 . .
    C C30 0.13905(11) 0.35433(14) 0.06151(11) 0.0529(5) Uani d . 1 1 . .
    H H30 0.1190 0.4119 0.0563 0.063 Uiso calc R 1 1 . .
    C C31 0.16111(13) 0.17156(16) -0.06824(13) 0.0760(7) Uani d . 1 1 . .
    H H31A 0.1908 0.1186 -0.0536 0.114 Uiso calc R 1 1 . .
    H H31B 0.1768 0.2098 -0.0995 0.114 Uiso calc R 1 1 . .
    H H31C 0.1124 0.1538 -0.0967 0.114 Uiso calc R 1 1 . .
loop_
    _atom_site_aniso_label
    _atom_site_aniso_U_11
    _atom_site_aniso_U_22
    _atom_site_aniso_U_33
    _atom_site_aniso_U_12
    _atom_site_aniso_U_13
    _atom_site_aniso_U_23
    Cl 0.0792(4) 0.0604(4) 0.0944(5) -0.0098(3) -0.0035(4) 0.0274(3)
    P 0.0384(3) 0.0401(3) 0.0382(3) 0.0009(2) 0.0137(2) -0.0008(2)
    O1 0.0648(10) 0.0623(10) 0.0484(9) 0.0131(8) 0.0030(8) -0.0117(7)
    O2 0.0500(9) 0.0525(9) 0.0657(10) -0.0059(7) 0.0169(7) -0.0046(8)
    C1 0.0406(11) 0.0503(12) 0.0442(12) 0.0052(10) 0.0157(10) -0.0035(10)
    C2 0.0394(11) 0.0410(11) 0.0427(11) 0.0043(9) 0.0133(9) -0.0001(9)
    C3 0.0446(12) 0.0486(13) 0.0450(12) 0.0018(10) 0.0156(10) 0.0029(10)
    C4 0.0407(12) 0.0631(14) 0.0856(17) 0.0021(11) 0.0179(12) 0.0124(13)
    C5 0.0392(11) 0.0422(11) 0.0464(12) -0.0025(9) 0.0144(9) -0.0029(9)
    C6 0.0528(13) 0.0481(13) 0.0508(13) -0.0071(10) 0.0199(11) -0.0037(10)
    C7 0.0577(14) 0.0663(16) 0.0462(13) -0.0176(12) 0.0123(11) 0.0040(12)
    C8 0.0496(13) 0.0459(13) 0.0617(15) -0.0097(10) 0.0051(11) 0.0094(11)
    C9 0.0725(16) 0.0437(13) 0.0666(16) 0.0046(12) 0.0162(13) -0.0033(12)
    C10 0.0655(15) 0.0526(13) 0.0489(13) 0.0047(11) 0.0177(11) -0.0042(11)
    C11 0.0421(11) 0.0395(11) 0.0414(11) -0.0013(9) 0.0163(9) -0.0020(9)
    C12 0.0454(12) 0.0541(13) 0.0497(12) 0.0013(10) 0.0204(10) -0.0020(10)
    C13 0.0598(14) 0.0600(14) 0.0555(14) -0.0097(12) 0.0317(12) -0.0015(11)
    C14 0.0718(15) 0.0478(13) 0.0447(12) -0.0104(11) 0.0237(12) -0.0004(10)
    C15 0.0588(14) 0.0524(13) 0.0566(14) 0.0074(11) 0.0191(12) 0.0109(11)
    C16 0.0465(12) 0.0535(13) 0.0555(13) 0.0044(10) 0.0221(11) 0.0072(10)
    C17 0.115(2) 0.0694(16) 0.0632(16) -0.0135(15) 0.0399(16) 0.0115(13)
    C18 0.0393(11) 0.0383(11) 0.0376(11) 0.0040(8) 0.0136(9) 0.0014(8)
    C19 0.0509(12) 0.0535(12) 0.0371(11) -0.0043(10) 0.0161(10) 0.0000(9)
    C20 0.0568(13) 0.0627(14) 0.0513(13) -0.0084(11) 0.0271(11) 0.0050(11)
    C21 0.0444(12) 0.0471(12) 0.0547(13) -0.0018(10) 0.0163(11) 0.0025(10)
    C22 0.0424(12) 0.0524(13) 0.0428(12) -0.0006(10) 0.0101(10) -0.0044(10)
    C23 0.0446(12) 0.0538(12) 0.0396(11) 0.0001(10) 0.0173(9) 0.0039(9)
    C24 0.0662(16) 0.0871(18) 0.0793(18) -0.0277(14) 0.0238(14) -0.0006(14)
    C25 0.0390(11) 0.0425(11) 0.0419(11) -0.0026(9) 0.0151(9) -0.0032(9)
    C26 0.0624(14) 0.0430(12) 0.0512(13) 0.0019(10) 0.0263(11) 0.0014(10)
    C27 0.0722(15) 0.0414(12) 0.0666(15) 0.0004(11) 0.0367(13) -0.0055(11)
    C28 0.0480(12) 0.0570(14) 0.0564(14) -0.0082(11) 0.0250(11) -0.0144(11)
    C29 0.0563(14) 0.0719(16) 0.0402(12) 0.0089(12) 0.0106(10) -0.0035(11)
    C30 0.0534(13) 0.0547(13) 0.0457(13) 0.0134(10) 0.0142(10) -0.0024(10)
    C31 0.0838(18) 0.0818(17) 0.0694(16) -0.0112(15) 0.0376(14) -0.0299(14)
_geom_special_details
;
All e.s.d.'s (except the e.s.d. in the dihedral angle between two l.s. planes)
are estimated using the full covariance matrix. The cell e.s.d.'s are taken
into account individually in the estimation of e.s.d.'s in distances, angles
and torsion angles; correlations between e.s.d.'s in cell parameters are only
used when they are defined by crystal symmetry. An approximate (isotropic)
treatment of cell e.s.d.'s is used for estimating e.s.d.'s involving l.s.
planes.
;
loop_
    _geom_bond_atom_site_label_1
    _geom_bond_atom_site_label_2
    _geom_bond_site_symmetry_2
    _geom_bond_distance
    _geom_bond_publ_flag
    Cl C8 . 1.737(2) ?
    P C2 . 1.7540(18) ?
    P C18 . 1.8028(18) ?
    P C11 . 1.8048(19) ?
    P C25 . 1.8097(19) ?
    O1 C1 . 1.231(2) ?
    O2 C3 . 1.247(2) ?
    C1 C2 . 1.454(3) ?
    C1 C5 . 1.502(3) ?
    C2 C3 . 1.428(3) ?
    C3 C4 . 1.514(3) ?
    C4 H4A . 0.9600 ?
    C4 H4B . 0.9600 ?
    C4 H4C . 0.9600 ?
    C5 C10 . 1.381(3) ?
    C5 C6 . 1.388(3) ?
    C6 C7 . 1.380(3) ?
    C6 H6 . 0.9300 ?
    C7 C8 . 1.373(3) ?
    C7 H7 . 0.9300 ?
    C8 C9 . 1.365(3) ?
    C9 C10 . 1.383(3) ?
    C9 H9 . 0.9300 ?
    C10 H10 . 0.9300 ?
    C11 C12 . 1.383(2) ?
    C11 C16 . 1.391(3) ?
    C12 C13 . 1.383(3) ?
    C12 H12 . 0.9300 ?
    C13 C14 . 1.376(3) ?
    C13 H13 . 0.9300 ?
    C14 C15 . 1.380(3) ?
    C14 C17 . 1.514(3) ?
    C15 C16 . 1.379(3) ?
    C15 H15 . 0.9300 ?
    C16 H16 . 0.9300 ?
    C17 H17A . 0.9600 ?
    C17 H17B . 0.9600 ?
    C17 H17C . 0.9600 ?
    C18 C19 . 1.380(2) ?
    C18 C23 . 1.391(2) ?
    C19 C20 . 1.383(3) ?
    C19 H19 . 0.9300 ?
    C20 C21 . 1.381(3) ?
    C20 H20 . 0.9300 ?
    C21 C22 . 1.383(3) ?
    C21 C24 . 1.503(3) ?
    C22 C23 . 1.372(2) ?
    C22 H22 . 0.9300 ?
    C23 H23 . 0.9300 ?
    C24 H24A . 0.9600 ?
    C24 H24B . 0.9600 ?
    C24 H24C . 0.9600 ?
    C25 C30 . 1.381(3) ?
    C25 C26 . 1.385(3) ?
    C26 C27 . 1.382(3) ?
    C26 H26 . 0.9300 ?
    C27 C28 . 1.368(3) ?
    C27 H27 . 0.9300 ?
    C28 C29 . 1.381(3) ?
    C28 C31 . 1.514(3) ?
    C29 C30 . 1.381(3) ?
    C29 H29 . 0.9300 ?
    C30 H30 . 0.9300 ?
    C31 H31A . 0.9600 ?
    C31 H31B . 0.9600 ?
    C31 H31C . 0.9600 ?
loop_
    _geom_angle_atom_site_label_1
    _geom_angle_atom_site_label_2
    _geom_angle_atom_site_label_3
    _geom_angle_site_symmetry_1
    _geom_angle_site_symmetry_3
    _geom_angle
    _geom_angle_publ_flag
    C2 P C18 . . 109.80(9) ?
    C2 P C11 . . 115.52(9) ?
    C18 P C11 . . 106.20(8) ?
    C2 P C25 . . 109.72(9) ?
    C18 P C25 . . 105.22(8) ?
    C11 P C25 . . 109.83(9) ?
    O1 C1 C2 . . 122.17(18) ?
    O1 C1 C5 . . 117.33(17) ?
    C2 C1 C5 . . 120.40(17) ?
    C3 C2 C1 . . 126.13(17) ?
    C3 C2 P . . 114.99(14) ?
    C1 C2 P . . 118.18(14) ?
    O2 C3 C2 . . 120.67(18) ?
    O2 C3 C4 . . 117.14(18) ?
    C2 C3 C4 . . 122.11(18) ?
    C3 C4 H4A . . 109.5 ?
    C3 C4 H4B . . 109.5 ?
    H4A C4 H4B . . 109.5 ?
    C3 C4 H4C . . 109.5 ?
    H4A C4 H4C . . 109.5 ?
    H4B C4 H4C . . 109.5 ?
    C10 C5 C6 . . 118.13(18) ?
    C10 C5 C1 . . 119.65(18) ?
    C6 C5 C1 . . 122.03(17) ?
    C7 C6 C5 . . 121.3(2) ?
    C7 C6 H6 . . 119.4 ?
    C5 C6 H6 . . 119.4 ?
    C8 C7 C6 . . 118.8(2) ?
    C8 C7 H7 . . 120.6 ?
    C6 C7 H7 . . 120.6 ?
    C9 C8 C7 . . 121.4(2) ?
    C9 C8 Cl . . 119.74(19) ?
    C7 C8 Cl . . 118.84(18) ?
    C8 C9 C10 . . 119.2(2) ?
    C8 C9 H9 . . 120.4 ?
    C10 C9 H9 . . 120.4 ?
    C5 C10 C9 . . 121.1(2) ?
    C5 C10 H10 . . 119.4 ?
    C9 C10 H10 . . 119.4 ?
    C12 C11 C16 . . 118.25(18) ?
    C12 C11 P . . 119.99(15) ?
    C16 C11 P . . 121.71(15) ?
    C11 C12 C13 . . 120.85(19) ?
    C11 C12 H12 . . 119.6 ?
    C13 C12 H12 . . 119.6 ?
    C14 C13 C12 . . 121.1(2) ?
    C14 C13 H13 . . 119.5 ?
    C12 C13 H13 . . 119.5 ?
    C13 C14 C15 . . 117.94(19) ?
    C13 C14 C17 . . 121.5(2) ?
    C15 C14 C17 . . 120.5(2) ?
    C16 C15 C14 . . 121.7(2) ?
    C16 C15 H15 . . 119.1 ?
    C14 C15 H15 . . 119.1 ?
    C15 C16 C11 . . 120.1(2) ?
    C15 C16 H16 . . 119.9 ?
    C11 C16 H16 . . 119.9 ?
    C14 C17 H17A . . 109.5 ?
    C14 C17 H17B . . 109.5 ?
    H17A C17 H17B . . 109.5 ?
    C14 C17 H17C . . 109.5 ?
    H17A C17 H17C . . 109.5 ?
    H17B C17 H17C . . 109.5 ?
    C19 C18 C23 . . 117.93(17) ?
    C19 C18 P . . 120.62(14) ?
    C23 C18 P . . 121.40(14) ?
    C18 C19 C20 . . 120.71(18) ?
    C18 C19 H19 . . 119.6 ?
    C20 C19 H19 . . 119.6 ?
    C21 C20 C19 . . 121.54(18) ?
    C21 C20 H20 . . 119.2 ?
    C19 C20 H20 . . 119.2 ?
    C20 C21 C22 . . 117.36(18) ?
    C20 C21 C24 . . 121.81(19) ?
    C22 C21 C24 . . 120.83(19) ?
    C23 C22 C21 . . 121.64(18) ?
    C23 C22 H22 . . 119.2 ?
    C21 C22 H22 . . 119.2 ?
    C22 C23 C18 . . 120.80(18) ?
    C22 C23 H23 . . 119.6 ?
    C18 C23 H23 . . 119.6 ?
    C21 C24 H24A . . 109.5 ?
    C21 C24 H24B . . 109.5 ?
    H24A C24 H24B . . 109.5 ?
    C21 C24 H24C . . 109.5 ?
    H24A C24 H24C . . 109.5 ?
    H24B C24 H24C . . 109.5 ?
    C30 C25 C26 . . 118.02(18) ?
    C30 C25 P . . 120.35(15) ?
    C26 C25 P . . 121.51(15) ?
    C27 C26 C25 . . 120.36(19) ?
    C27 C26 H26 . . 119.8 ?
    C25 C26 H26 . . 119.8 ?
    C28 C27 C26 . . 121.9(2) ?
    C28 C27 H27 . . 119.0 ?
    C26 C27 H27 . . 119.0 ?
    C27 C28 C29 . . 117.62(19) ?
    C27 C28 C31 . . 121.6(2) ?
    C29 C28 C31 . . 120.8(2) ?
    C30 C29 C28 . . 121.2(2) ?
    C30 C29 H29 . . 119.4 ?
    C28 C29 H29 . . 119.4 ?
    C29 C30 C25 . . 120.82(19) ?
    C29 C30 H30 . . 119.6 ?
    C25 C30 H30 . . 119.6 ?
    C28 C31 H31A . . 109.5 ?
    C28 C31 H31B . . 109.5 ?
    H31A C31 H31B . . 109.5 ?
    C28 C31 H31C . . 109.5 ?
    H31A C31 H31C . . 109.5 ?
    H31B C31 H31C . . 109.5 ?
loop_
    _geom_torsion_atom_site_label_1
    _geom_torsion_atom_site_label_2
    _geom_torsion_atom_site_label_3
    _geom_torsion_atom_site_label_4
    _geom_torsion_site_symmetry_1
    _geom_torsion_site_symmetry_2
    _geom_torsion_site_symmetry_3
    _geom_torsion_site_symmetry_4
    _geom_torsion
    _geom_torsion_publ_flag
    O1 C1 C2 C3 . . . . 132.8(2) ?
    C5 C1 C2 C3 . . . . -50.8(3) ?
    O1 C1 C2 P . . . . -37.1(3) ?
    C5 C1 C2 P . . . . 139.25(15) ?
    C18 P C2 C3 . . . . 167.12(14) ?
    C11 P C2 C3 . . . . -72.84(16) ?
    C25 P C2 C3 . . . . 51.94(17) ?
    C18 P C2 C1 . . . . -21.85(17) ?
    C11 P C2 C1 . . . . 98.18(16) ?
    C25 P C2 C1 . . . . -137.04(15) ?
    C1 C2 C3 O2 . . . . -167.91(18) ?
    P C2 C3 O2 . . . . 2.3(2) ?
    C1 C2 C3 C4 . . . . 8.8(3) ?
    P C2 C3 C4 . . . . 178.97(15) ?
    O1 C1 C5 C10 . . . . -29.4(3) ?
    C2 C1 C5 C10 . . . . 154.09(18) ?
    O1 C1 C5 C6 . . . . 145.43(19) ?
    C2 C1 C5 C6 . . . . -31.1(3) ?
    C10 C5 C6 C7 . . . . -1.3(3) ?
    C1 C5 C6 C7 . . . . -176.25(18) ?
    C5 C6 C7 C8 . . . . 0.0(3) ?
    C6 C7 C8 C9 . . . . 1.0(3) ?
    C6 C7 C8 Cl . . . . -178.27(15) ?
    C7 C8 C9 C10 . . . . -0.6(3) ?
    Cl C8 C9 C10 . . . . 178.66(17) ?
    C6 C5 C10 C9 . . . . 1.7(3) ?
    C1 C5 C10 C9 . . . . 176.79(19) ?
    C8 C9 C10 C5 . . . . -0.8(3) ?
    C2 P C11 C12 . . . . 14.15(18) ?
    C18 P C11 C12 . . . . 136.13(15) ?
    C25 P C11 C12 . . . . -110.57(16) ?
    C2 P C11 C16 . . . . -163.22(15) ?
    C18 P C11 C16 . . . . -41.24(18) ?
    C25 P C11 C16 . . . . 72.06(18) ?
    C16 C11 C12 C13 . . . . -0.6(3) ?
    P C11 C12 C13 . . . . -178.05(15) ?
    C11 C12 C13 C14 . . . . -0.4(3) ?
    C12 C13 C14 C15 . . . . 0.7(3) ?
    C12 C13 C14 C17 . . . . -179.07(19) ?
    C13 C14 C15 C16 . . . . 0.1(3) ?
    C17 C14 C15 C16 . . . . 179.9(2) ?
    C14 C15 C16 C11 . . . . -1.1(3) ?
    C12 C11 C16 C15 . . . . 1.4(3) ?
    P C11 C16 C15 . . . . 178.76(15) ?
    C2 P C18 C19 . . . . -89.06(16) ?
    C11 P C18 C19 . . . . 145.38(15) ?
    C25 P C18 C19 . . . . 28.95(17) ?
    C2 P C18 C23 . . . . 88.39(16) ?
    C11 P C18 C23 . . . . -37.16(17) ?
    C25 P C18 C23 . . . . -153.59(15) ?
    C23 C18 C19 C20 . . . . -0.8(3) ?
    P C18 C19 C20 . . . . 176.78(15) ?
    C18 C19 C20 C21 . . . . -0.7(3) ?
    C19 C20 C21 C22 . . . . 1.7(3) ?
    C19 C20 C21 C24 . . . . -177.5(2) ?
    C20 C21 C22 C23 . . . . -1.3(3) ?
    C24 C21 C22 C23 . . . . 177.91(19) ?
    C21 C22 C23 C18 . . . . -0.1(3) ?
    C19 C18 C23 C22 . . . . 1.2(3) ?
    P C18 C23 C22 . . . . -176.35(14) ?
    C2 P C25 C30 . . . . 27.03(18) ?
    C18 P C25 C30 . . . . -91.03(17) ?
    C11 P C25 C30 . . . . 155.04(15) ?
    C2 P C25 C26 . . . . -156.82(16) ?
    C18 P C25 C26 . . . . 85.11(17) ?
    C11 P C25 C26 . . . . -28.82(18) ?
    C30 C25 C26 C27 . . . . -1.1(3) ?
    P C25 C26 C27 . . . . -177.29(16) ?
    C25 C26 C27 C28 . . . . -0.7(3) ?
    C26 C27 C28 C29 . . . . 2.2(3) ?
    C26 C27 C28 C31 . . . . -176.8(2) ?
    C27 C28 C29 C30 . . . . -2.1(3) ?
    C31 C28 C29 C30 . . . . 177.0(2) ?
    C28 C29 C30 C25 . . . . 0.4(3) ?
    C26 C25 C30 C29 . . . . 1.2(3) ?
    P C25 C30 C29 . . . . 177.46(16) ?
_iucr_refine_instructions_details
;
TITL 168MMD09 in C2/c
CELL 0.71073  20.3269  14.7560  18.9759  90.000 113.140  90.000
ZERR    8.00   0.0020   0.0015   0.0019   0.000   0.002   0.000
LATT  7
SYMM -X, Y, 0.5-Z
SFAC C H O P CL
UNIT 248 224 16 8 8
TEMP 25
SIZE 0.25 0.27 0.35
acta
list 4
L.S. 10
BOND $H
CONF
FMAP 2
PLAN 20
WGHT    0.045600
FVAR       0.13300
CL    5    0.002397    0.881018    0.036101    11.00000    0.07919    0.06038 =
         0.09444    0.02737   -0.00347   -0.00975
P     4    0.174856    0.377972    0.217401    11.00000    0.03837    0.04014 =
         0.03824   -0.00079    0.01366    0.00092
O1    3    0.163775    0.561201    0.290600    11.00000    0.06481    0.06227 =
         0.04837   -0.01172    0.00296    0.01307
O2    3    0.026814    0.338294    0.135448    11.00000    0.04996    0.05246 =
         0.06574   -0.00456    0.01690   -0.00592
C1    1    0.121085    0.547723    0.224380    11.00000    0.04063    0.05034 =
         0.04423   -0.00351    0.01574    0.00518
C2    1    0.104985    0.457163    0.191883    11.00000    0.03940    0.04099 =
         0.04273   -0.00010    0.01330    0.00434
C3    1    0.035352    0.420996    0.149704    11.00000    0.04457    0.04862 =
         0.04495    0.00285    0.01561    0.00175
C4    1   -0.031217    0.479321    0.124137    11.00000    0.04065    0.06308 =
         0.08564    0.01242    0.01790    0.00213
AFIX 137
H4A   2   -0.036444    0.510946    0.078026    11.00000   -1.50000
H4B   2   -0.027096    0.522381    0.163578    11.00000   -1.50000
H4C   2   -0.072330    0.441628    0.114592    11.00000   -1.50000
AFIX   0
C5    1    0.088820    0.629394    0.175847    11.00000    0.03921    0.04220 =
         0.04636   -0.00288    0.01440   -0.00253
C6    1    0.072807    0.630870    0.097708    11.00000    0.05279    0.04810 =
         0.05081   -0.00373    0.01986   -0.00706
AFIX  43
H6    2    0.079600    0.578761    0.073824    11.00000   -1.20000
AFIX   0
C7    1    0.046991    0.708181    0.054749    11.00000    0.05771    0.06632 =
         0.04624    0.00396    0.01225   -0.01759
AFIX  43
H7    2    0.036433    0.708436    0.002411    11.00000   -1.20000
AFIX   0
C8    1    0.037172    0.784674    0.090613    11.00000    0.04961    0.04595 =
         0.06173    0.00944    0.00511   -0.00969
C9    1    0.053376    0.786003    0.167578    11.00000    0.07253    0.04368 =
         0.06664   -0.00326    0.01623    0.00456
AFIX  43
H9    2    0.046835    0.838533    0.191128    11.00000   -1.20000
AFIX   0
C10   1    0.079645    0.708261    0.210114    11.00000    0.06545    0.05265 =
         0.04887   -0.00422    0.01768    0.00469
AFIX  43
H10   2    0.091322    0.709124    0.262665    11.00000   -1.20000
AFIX   0
C11   1    0.179881    0.300041    0.292655    11.00000    0.04208    0.03953 =
         0.04137   -0.00199    0.01630   -0.00126
C12   1    0.122720    0.291723    0.314410    11.00000    0.04541    0.05414 =
         0.04965   -0.00198    0.02044    0.00135
AFIX  43
H12   2    0.081304    0.325105    0.288985    11.00000   -1.20000
AFIX   0
C13   1    0.126355    0.234381    0.373506    11.00000    0.05978    0.06005 =
         0.05546   -0.00151    0.03167   -0.00971
AFIX  43
H13   2    0.087418    0.230107    0.387445    11.00000   -1.20000
AFIX   0
C14   1    0.186644    0.183551    0.412017    11.00000    0.07183    0.04777 =
         0.04472   -0.00041    0.02374   -0.01039
C15   1    0.243737    0.192257    0.390403    11.00000    0.05881    0.05240 =
         0.05661    0.01086    0.01914    0.00739
AFIX  43
H15   2    0.284891    0.158368    0.415735    11.00000   -1.20000
AFIX   0
C16   1    0.241351    0.249885    0.332234    11.00000    0.04646    0.05352 =
         0.05553    0.00716    0.02213    0.00445
AFIX  43
H16   2    0.280903    0.255229    0.319442    11.00000   -1.20000
AFIX   0
C17   1    0.190766    0.119540    0.475984    11.00000    0.11514    0.06943 =
         0.06318    0.01152    0.03989   -0.01345
AFIX 137
H17A  2    0.153764    0.134273    0.493571    11.00000   -1.50000
H17B  2    0.236617    0.125419    0.517617    11.00000   -1.50000
H17C  2    0.184529    0.058346    0.457320    11.00000   -1.50000
AFIX   0
C18   1    0.259648    0.436105    0.250426    11.00000    0.03930    0.03831 =
         0.03762    0.00142    0.01355    0.00397
C19   1    0.289602    0.461309    0.199512    11.00000    0.05095    0.05351 =
         0.03707    0.00001    0.01613   -0.00429
AFIX  43
H19   2    0.267000    0.445485    0.148106    11.00000   -1.20000
AFIX   0
C20   1    0.352847    0.509827    0.224104    11.00000    0.05675    0.06268 =
         0.05133    0.00505    0.02708   -0.00837
AFIX  43
H20   2    0.372327    0.525515    0.188888    11.00000   -1.20000
AFIX   0
C21   1    0.387770    0.535542    0.299752    11.00000    0.04441    0.04713 =
         0.05465    0.00245    0.01626   -0.00181
C22   1    0.358010    0.508722    0.350617    11.00000    0.04236    0.05244 =
         0.04280   -0.00442    0.01008   -0.00057
AFIX  43
H22   2    0.380934    0.524036    0.402103    11.00000   -1.20000
AFIX   0
C23   1    0.295511    0.460086    0.327004    11.00000    0.04461    0.05385 =
         0.03962    0.00391    0.01726    0.00014
AFIX  43
H23   2    0.276894    0.442941    0.362617    11.00000   -1.20000
AFIX   0
C24   1    0.454937    0.591489    0.326267    11.00000    0.06618    0.08712 =
         0.07926   -0.00063    0.02381   -0.02771
AFIX 137
H24A  2    0.451368    0.639603    0.358636    11.00000   -1.50000
H24B  2    0.461084    0.616723    0.282620    11.00000   -1.50000
H24C  2    0.495260    0.553878    0.354483    11.00000   -1.50000
AFIX   0
C25   1    0.169943    0.315561    0.133381    11.00000    0.03897    0.04253 =
         0.04189   -0.00325    0.01507   -0.00264
C26   1    0.200407    0.230496    0.139220    11.00000    0.06243    0.04301 =
         0.05122    0.00139    0.02628    0.00189
AFIX  43
H26   2    0.222275    0.203248    0.187013    11.00000   -1.20000
AFIX   0
C27   1    0.198494    0.185881    0.074435    11.00000    0.07218    0.04143 =
         0.06658   -0.00546    0.03673    0.00037
AFIX  43
H27   2    0.219707    0.129074    0.079629    11.00000   -1.20000
AFIX   0
C28   1    0.166290    0.222849    0.002843    11.00000    0.04804    0.05698 =
         0.05637   -0.01441    0.02504   -0.00825
C29   1    0.137513    0.308653   -0.002659    11.00000    0.05629    0.07189 =
         0.04020   -0.00347    0.01064    0.00888
AFIX  43
H29   2    0.116720    0.336181   -0.050454    11.00000   -1.20000
AFIX   0
C30   1    0.139049    0.354325    0.061508    11.00000    0.05338    0.05471 =
         0.04573   -0.00241    0.01425    0.01343
AFIX  43
H30   2    0.119037    0.411883    0.056262    11.00000   -1.20000
AFIX   0
C31   1    0.161106    0.171565   -0.068243    11.00000    0.08382    0.08184 =
         0.06939   -0.02990    0.03760   -0.01115
AFIX 137
H31A  2    0.190825    0.118577   -0.053579    11.00000   -1.50000
H31B  2    0.176840    0.209803   -0.099502    11.00000   -1.50000
H31C  2    0.112366    0.153793   -0.096729    11.00000   -1.50000
HKLF 4
REM  168MMD09 in C2/c
REM R1 =  0.0397 for   3380 Fo > 4sig(Fo)  and  0.0569 for all   4780 data
REM    320 parameters refined using      0 restraints
END
WGHT      0.0560      0.0000
REM Highest difference peak  0.225,  deepest hole -0.211,  1-sigma level  0.038
Q1    1   0.1765  0.3366  0.2624  11.00000  0.05    0.22
Q2    1   0.1299  0.4200  0.2088  11.00000  0.05    0.21
Q3    1   0.1723  0.3420  0.1719  11.00000  0.05    0.21
Q4    1  -0.0244  0.5451  0.1270  11.00000  0.05    0.20
Q5    1   0.1358  0.0950 -0.0747  11.00000  0.05    0.18
Q6    1   0.4914  0.5563  0.3019  11.00000  0.05    0.17
Q7    1   0.1999  0.2711  0.2980  11.00000  0.05    0.17
Q8    1   0.2312  0.0636  0.4741  11.00000  0.05    0.16
Q9    1   0.1696  0.3207  0.3181  11.00000  0.05    0.16
Q10   1   0.2174  0.1633 -0.0674  11.00000  0.05    0.16
Q11   1   0.1457  0.0736  0.4600  11.00000  0.05    0.16
Q12   1   0.0727  0.4415  0.1870  11.00000  0.05    0.16
Q13   1   0.1180  0.2111 -0.1224  11.00000  0.05    0.15
Q14   1  -0.0581  0.4578  0.1650  11.00000  0.05    0.15
Q15   1   0.1179  0.5011  0.1899  11.00000  0.05    0.15
Q16   1   0.2277  0.3984  0.2395  11.00000  0.05    0.15
Q17   1   0.1924  0.1556  0.5218  11.00000  0.05    0.14
Q18   1   0.4559  0.6588  0.3184  11.00000  0.05    0.14
Q19   1   0.1870  0.1604  0.4475  11.00000  0.05    0.14
Q20   1   0.2039  0.2943  0.1440  11.00000  0.05    0.14
;
data_global
_journal_date_recd_electronic     2012-11-07
_journal_date_accepted     2012-12-22
_journal_name_full     'Acta Crystallographica, Section E'
_journal_year     2013
_journal_volume     69
_journal_issue      2
_journal_page_first     o183
_journal_page_last     o183
_journal_paper_category     QO
_journal_paper_doi     10.1107/S1600536812051689
_journal_coeditor_code     ZS2244
_publ_contact_author_name     'Prof. Seyyed Javad Sabounchei'
_publ_contact_author_address
; Faculty of Chemistry
  Bu-Ali Sina University
  Hamedan 65174
  Iran
;
_publ_contact_author_email     jsabounchei@yahoo.co.uk
_publ_contact_author_fax     '98 8118380709'
_publ_contact_author_phone     '98 9183139021'
_publ_section_title
;\
1-(4-Chlorophenyl)-2-[tris(4-methylphenyl)-\l^5^-phosphanylidene]butane-1,3-\
dione
;
loop_
    _publ_author_name
    _publ_author_footnote
    _publ_author_address
    'Sabounchei, Seyyed Javad' .
;
Faculty of Chemistry, Bu-Ali Sina University, Hamedan 65174, Iran
;
    'Shahriary, Parisa' .
;
Faculty of Chemistry, Bu-Ali Sina University, Hamedan 65174, Iran
;
    'Hosseini Fashami, Faegheh' .
;
Faculty of Chemistry, Bu-Ali Sina University, Hamedan 65174, Iran
;
    'Morales-Morales, David' .
;
Instituto de Qu\'imica
Universidad Nacional Aut\'onoma de M\'exico
Circuito Exterior, Ciudad Universitaria
M\'exico 04510
Mexico
;
    'Hernandez-Ortega, Simon' .
;
Instituto de Qu\'imica
Universidad Nacional Aut\'onoma de M\'exico
Circuito Exterior, Ciudad Universitaria
M\'exico 04510
Mexico
;
