# Supplementary material for: 1-(4-Chloro­phenyl)-2-[tris­(4-methyl­phenyl)-λ5-phosphanyl­idene]butane-1,3-dione
Source: Acta Crystallogr Sect E Struct Rep Online. 2013 Jan 4;69(Pt 2):o183. doi: 10.1107/S1600536812051689 (PMC3569245; doi:10.1107/S1600536812051689)
Supplement: Supplementary file 2 [file e-69-0o183-Isup2.hkl]

# 
# h,k,l, Fc-squared, Fo-squared, sigma(Fo-squared) and status flag 
# 
data_I
_shelx_title ' 168MMD09 in C2/c' 
_shelx_refln_list_code          4 
_shelx_F_calc_maximum      397.46 
_exptl_crystal_F_000      2096.00 
_reflns_d_resolution_high  0.8298 
 
loop_ 
 _symmetry_equiv_pos_as_xyz 
 'x, y, z' 
 '-x, y, -z+1/2' 
 'x+1/2, y+1/2, z' 
 '-x+1/2, y+1/2, -z+1/2' 
 '-x, -y, -z' 
 'x, -y, z-1/2' 
 '-x+1/2, -y+1/2, -z' 
 'x+1/2, -y+1/2, z-1/2' 
 
_cell_length_a    20.3269 
_cell_length_b    14.7560 
_cell_length_c    18.9759 
_cell_angle_alpha  90.000 
_cell_angle_beta  113.140 
_cell_angle_gamma  90.000 
 
_shelx_F_squared_multiplier     1.000 
 
loop_ 
 _refln_index_h 
 _refln_index_k 
 _refln_index_l 
 _refln_F_squared_calc 
 _refln_F_squared_meas 
 _refln_F_squared_sigma 
 _refln_observed_status 
   2   0   0     3732.92     3484.08     80.55 o 
   4   0   0     2530.66     2347.15     54.60 o 
   6   0   0    60107.73    60233.00    617.66 o 
   8   0   0      330.43      228.84     29.05 o 
  10   0   0      659.86      744.41     51.36 o 
  12   0   0      420.92      332.20     44.86 o 
  14   0   0     4932.64     4603.33    146.22 o 
  16   0   0      521.44      502.13     65.72 o 
  18   0   0        3.11       45.30     47.00 o 
  20   0   0      274.61      296.73     86.51 o 
  22   0   0       55.88       91.27     61.94 o 
   1   1   0     3383.83     3624.86     71.33 o 
   3   1   0      179.68      112.87     10.18 o 
   5   1   0    33262.12    34718.14    277.41 o 
   7   1   0      205.07      166.27     17.96 o 
   9   1   0    15915.76    17220.06    215.27 o 
  11   1   0     1574.56     1782.58     57.65 o 
  13   1   0     1514.10     1570.77     60.68 o 
  15   1   0     5493.31     5758.87    145.47 o 
  17   1   0       72.90       42.87     26.47 o 
  19   1   0     1178.31     1343.22     92.13 o 
  21   1   0      926.36     1127.33     91.54 o 
   0   2   0    26614.06    26455.90    730.08 o 
   2   2   0     2734.26     2490.16     45.16 o 
   4   2   0     1297.59     1400.26     33.18 o 
   6   2   0       35.58       16.34     10.29 o 
   8   2   0     8227.71     9522.17    135.72 o 
  10   2   0     1430.36     1450.91     50.09 o 
  12   2   0      667.15      709.87     41.17 o 
  14   2   0      508.29      537.88     41.58 o 
  16   2   0     1146.93     1151.77     61.18 o 
  18   2   0       64.82       47.16     35.02 o 
  20   2   0      199.00      191.07     51.08 o 
  22   2   0      128.80      165.84     59.51 o 
   1   3   0     4724.75     5301.93     65.95 o 
   3   3   0    35605.72    34787.32    210.59 o 
   5   3   0    15434.47    16021.14    151.70 o 
   7   3   0       48.32      112.09     17.38 o 
   9   3   0     1579.97     1480.43     49.15 o 
  11   3   0      460.51      473.51     34.01 o 
  13   3   0      242.13      319.41     35.83 o 
  15   3   0       13.93       53.59     25.78 o 
  17   3   0      100.89       80.62     29.29 o 
  19   3   0      715.46      645.43     69.12 o 
  21   3   0      100.99      160.62     59.29 o 
   0   4   0       23.85       13.61     14.56 o 
   2   4   0    14958.51    15037.98    131.05 o 
   4   4   0    10899.70    11673.42    134.71 o 
   6   4   0    15904.41    17210.80    187.05 o 
   8   4   0     3073.72     3572.54     71.90 o 
  10   4   0     3993.94     3841.42     82.69 o 
  12   4   0    13229.17    13463.13    211.85 o 
  14   4   0        0.13       -5.62     20.27 o 
  16   4   0      392.95      468.20     46.11 o 
  18   4   0      429.39      518.90     55.35 o 
  20   4   0      383.89      394.77    104.28 o 
   1   5   0     1057.10     1094.21     39.20 o 
   3   5   0    49884.13    49995.59    272.65 o 
   5   5   0        1.51        3.40      9.99 o 
   7   5   0     2063.66     2183.60     55.17 o 
   9   5   0     5945.81     5619.71    100.95 o 
  11   5   0       19.69       16.86     18.04 o 
  13   5   0       46.33       55.79     23.79 o 
  15   5   0      539.15      529.69     45.88 o 
  17   5   0      232.95      260.80     45.37 o 
  19   5   0       20.69       56.54     58.27 o 
  21   5   0       19.89       61.56     68.32 o 
   0   6   0     1840.34     1822.84     64.57 o 
   2   6   0       11.94       34.08     10.51 o 
   4   6   0     5983.51     5864.18    103.85 o 
   6   6   0     3473.49     3643.30     65.40 o 
   8   6   0       21.11      113.15     20.94 o 
  10   6   0       34.62       16.61     16.72 o 
  12   6   0      100.52      100.73     25.74 o 
  14   6   0      458.03      324.90     40.81 o 
  16   6   0      202.40      200.38     41.06 o 
  18   6   0      380.11      419.49     63.10 o 
  20   6   0       31.04      114.02     70.13 o 
   1   7   0       50.86       36.32     13.06 o 
   3   7   0      100.35       90.20     14.55 o 
   5   7   0     1862.20     1989.52     67.89 o 
   7   7   0     5925.05     5707.74     96.69 o 
   9   7   0      709.45      690.99     38.98 o 
  11   7   0       12.18       18.02     22.34 o 
  13   7   0      168.88      170.64     38.00 o 
  15   7   0      750.30      828.64     62.15 o 
  17   7   0        4.25       38.09     34.24 o 
  19   7   0      237.76      209.94     61.15 o 
   0   8   0       33.88       14.47     17.99 o 
   2   8   0     4298.39     4106.56     75.30 o 
   4   8   0      310.82      335.60     34.39 o 
   6   8   0     3097.09     2666.69     85.74 o 
   8   8   0      359.98      425.76     42.61 o 
  10   8   0      912.17      927.85     59.63 o 
  12   8   0     2673.06     2393.45    186.49 o 
  14   8   0      997.21      795.06     62.05 o 
  16   8   0      101.84      123.84     37.88 o 
  18   8   0       25.21       72.34     47.49 o 
  20   8   0       11.04       55.43     64.51 o 
   1   9   0     7663.97     7988.23    114.54 o 
   3   9   0     2984.47     2920.32     77.19 o 
   5   9   0      270.49      234.59     37.11 o 
   7   9   0     7447.91     7751.21    153.14 o 
   9   9   0      550.08      523.38     48.32 o 
  11   9   0      730.55      702.20     57.38 o 
  13   9   0      108.12      112.15     35.49 o 
  15   9   0      420.05      495.35     57.01 o 
  17   9   0      106.15       43.62     47.18 o 
  19   9   0      370.16      424.24     86.41 o 
   0  10   0      697.09      680.16     55.98 o 
   2  10   0     1011.08      992.38     44.65 o 
   4  10   0      102.29       49.86     27.53 o 
   6  10   0     2118.63     1867.43     81.35 o 
   8  10   0     1418.33     1278.08     71.16 o 
  10  10   0      403.95      340.39     49.55 o 
  12  10   0      180.14      113.65     36.57 o 
  14  10   0        4.12       -3.54     25.91 o 
  16  10   0      175.03      166.25     58.84 o 
  18  10   0        0.76       12.99     43.53 o 
   1  11   0       27.41       68.96     22.20 o 
   3  11   0     1638.01     1556.88     74.98 o 
   5  11   0     1832.64     1675.49     80.21 o 
   7  11   0       21.93       37.82     33.16 o 
   9  11   0      390.14      428.25     54.41 o 
  11  11   0      191.03      223.33     45.93 o 
  13  11   0      100.38      110.95     38.03 o 
  15  11   0       20.62       32.05     38.06 o 
  17  11   0        4.35       24.70     44.96 o 
   0  12   0    14359.92    14049.35    364.59 o 
   2  12   0       78.24       78.06     31.64 o 
   4  12   0      309.38      267.83     45.80 o 
   6  12   0      383.00      373.59     52.94 o 
   8  12   0      629.31      589.30     57.95 o 
  10  12   0     2158.11     2175.99    101.23 o 
  12  12   0      596.43      614.25     61.69 o 
  14  12   0       92.76       98.07     44.63 o 
  16  12   0      358.80      371.48     83.74 o 
   1  13   0        1.35      -21.73     31.98 o 
   3  13   0     4622.33     4480.47    131.96 o 
   5  13   0     1269.58     1339.68     78.65 o 
   7  13   0        7.79        3.65     28.52 o 
   9  13   0     2213.93     2108.94    102.66 o 
  11  13   0       17.35       10.36     34.05 o 
  13  13   0        6.56       11.02     37.86 o 
  15  13   0      427.23      453.99     78.20 o 
   0  14   0      117.23      117.70     67.83 o 
   2  14   0      796.18      763.99     77.71 o 
   4  14   0      102.68      124.30     46.15 o 
   6  14   0      210.84      253.89     51.05 o 
   8  14   0       39.41       47.20     35.10 o 
  10  14   0     1569.39     1436.00     92.23 o 
  12  14   0       22.30       48.26     39.65 o 
   1  15   0      593.60      707.72     80.72 o 
   3  15   0     1735.82     1700.88    110.03 o 
   5  15   0        3.49       13.94     36.24 o 
   7  15   0      200.37      209.40     58.99 o 
   9  15   0      321.32      342.30     60.69 o 
  11  15   0      209.97      239.95     56.25 o 
   0  16   0     1598.62     1663.68    172.70 o 
   2  16   0     1075.45     1053.34     94.62 o 
   4  16   0       10.36      -21.62     36.99 o 
   6  16   0      621.57      754.05     87.31 o 
   8  16   0       13.98       21.95     39.30 o 
   1  17   0      174.81      201.60     62.81 o 
   3  17   0      151.20      231.24     65.69 o 
   5  17   0       41.82       67.87     50.05 o 
 -21   1   1      108.20      103.50     45.32 o 
 -19   1   1      994.71     1005.36     80.04 o 
 -17   1   1     2642.95     2589.40     87.67 o 
 -15   1   1     2930.14     3009.82     97.42 o 
 -13   1   1     4248.50     4349.78     93.77 o 
 -11   1   1      255.61      312.27     28.62 o 
  -9   1   1      516.61      721.31     33.25 o 
  -7   1   1        0.01        2.89      9.34 o 
  -5   1   1   123391.22   120291.70    482.78 o 
  -3   1   1    29723.22    29642.75    348.26 o 
  -1   1   1      448.93      428.88     16.63 o 
   1   1   1     6830.10     6955.85    105.42 o 
   3   1   1    55463.69    54254.71    538.19 o 
   5   1   1     5265.50     5531.54     69.46 o 
   7   1   1    14932.82    15512.15    248.89 o 
   9   1   1       10.32       16.33     13.45 o 
  11   1   1      348.29      344.49     30.83 o 
  13   1   1     2365.95     2320.96     73.89 o 
  15   1   1       16.13        1.52     23.67 o 
  17   1   1      349.55      339.93     44.59 o 
  19   1   1      321.39      376.49     62.45 o 
  21   1   1       61.67      123.38     55.59 o 
 -22   2   1       36.14      114.26     49.31 o 
 -20   2   1      267.36      297.99     59.40 o 
 -18   2   1       42.21       85.38     37.19 o 
 -16   2   1       15.42        8.13     22.76 o 
 -14   2   1     4029.43     3872.72     94.03 o 
 -12   2   1       37.20       46.75     18.67 o 
 -10   2   1     2437.49     2371.88     61.14 o 
  -8   2   1     8763.07     8970.89    103.98 o 
  -6   2   1    25866.26    25523.01    239.11 o 
  -4   2   1    28343.54    29768.07    417.33 o 
  -2   2   1     9700.67     9454.61     82.11 o 
   0   2   1    16987.25    17289.87    108.35 o 
   2   2   1       16.08        3.01      6.65 o 
   4   2   1        1.13       13.01      9.75 o 
   6   2   1    20071.99    20727.96    221.08 o 
   8   2   1     4018.32     3761.96     72.35 o 
  10   2   1     1493.04     1364.41     50.47 o 
  12   2   1     2029.79     2081.27     67.39 o 
  14   2   1     1859.62     1756.49     68.59 o 
  16   2   1       25.51       14.83     23.90 o 
  18   2   1      656.45      698.30     54.86 o 
  20   2   1      819.70      883.99    123.35 o 
 -21   3   1       54.48       61.49     40.18 o 
 -19   3   1      132.93      116.79     43.23 o 
 -17   3   1      127.41      106.04     33.39 o 
 -15   3   1       23.52       15.10     21.71 o 
 -13   3   1     1518.99     1542.89     59.44 o 
 -11   3   1        0.44        7.58     15.10 o 
  -9   3   1    33094.00    34936.22    396.93 o 
  -7   3   1      497.89      487.31     26.47 o 
  -5   3   1    15527.80    16365.39    224.84 o 
  -3   3   1     6113.45     6679.98     68.21 o 
  -1   3   1     2769.07     2672.53     40.39 o 
   1   3   1     6192.50     6223.98    184.50 o 
   3   3   1    47144.86    48759.63    496.24 o 
   5   3   1      631.61      464.04     23.70 o 
   7   3   1        1.77        9.05     11.43 o 
   9   3   1      468.00      367.85     28.56 o 
  11   3   1       48.29       63.08     19.76 o 
  13   3   1     1391.44     1157.10     55.12 o 
  15   3   1     4568.88     4423.39    110.40 o 
  17   3   1      173.10      173.51     36.77 o 
  19   3   1        0.64       -7.93     36.18 o 
  21   3   1       86.68      116.87     59.07 o 
 -22   4   1       13.47       67.59     62.21 o 
 -20   4   1       71.99      100.02     43.82 o 
 -18   4   1      158.28      132.60     38.41 o 
 -16   4   1        2.63       17.77     23.34 o 
 -14   4   1      626.52      639.35     44.94 o 
 -12   4   1        9.92        2.27     17.05 o 
 -10   4   1    10131.98     9818.55    128.17 o 
  -8   4   1      508.23      510.62     30.15 o 
  -6   4   1    27555.24    31377.11    463.66 o 
  -4   4   1    43447.88    44264.79    204.94 o 
  -2   4   1     9740.12    10063.79     89.21 o 
   0   4   1      692.18      715.94     25.33 o 
   2   4   1     9639.52    10082.54    109.48 o 
   4   4   1     8611.85     8518.33    108.41 o 
   6   4   1     9982.08    12185.64    160.41 o 
   8   4   1     1572.29     1577.30     50.05 o 
  10   4   1       22.36       41.61     18.48 o 
  12   4   1       47.67       18.06     19.78 o 
  14   4   1      307.80      393.15     40.93 o 
  16   4   1       83.08       56.90     28.47 o 
  18   4   1     1088.12     1026.75     81.14 o 
  20   4   1      918.75     1059.33    130.22 o 
 -21   5   1       21.04       39.29     61.56 o 
 -19   5   1        3.92       26.79     40.89 o 
 -17   5   1      174.02      215.68     43.37 o 
 -15   5   1       21.47       37.40     24.28 o 
 -13   5   1      224.97      212.06     32.93 o 
 -11   5   1        0.49       -2.52     16.07 o 
  -9   5   1    14853.81    16026.36    160.47 o 
  -7   5   1      588.91      567.74     31.13 o 
  -5   5   1    22949.68    23549.25    387.86 o 
  -3   5   1    12337.62    12275.63    108.62 o 
  -1   5   1      574.46      702.77     27.43 o 
   1   5   1      516.13      436.18     20.82 o 
   3   5   1     4301.26     4416.04     82.25 o 
   5   5   1    15599.08    16988.38    132.56 o 
   7   5   1       16.74        3.40     12.55 o 
   9   5   1        9.32       18.48     15.23 o 
  11   5   1      135.40      112.36     25.02 o 
  13   5   1       51.57       84.94     25.85 o 
  15   5   1      319.25      459.08     44.93 o 
  17   5   1      281.92      329.20     50.59 o 
  19   5   1      126.37      123.35     51.62 o 
  21   5   1      493.64      505.99    119.11 o 
 -20   6   1      629.39      695.59    120.61 o 
 -18   6   1      100.18      111.19     41.27 o 
 -16   6   1      497.66      508.04     52.74 o 
 -14   6   1      183.92      200.49     33.97 o 
 -12   6   1      571.56      552.73     40.09 o 
 -10   6   1      165.40      123.52     24.16 o 
  -8   6   1      109.52       88.38     19.39 o 
  -6   6   1     7093.42     7162.58    146.76 o 
  -4   6   1       52.41       29.62     11.17 o 
  -2   6   1     3202.86     3252.56     60.59 o 
   0   6   1     1349.39     1084.22     35.45 o 
   2   6   1       65.55       58.28     16.66 o 
   4   6   1    14700.07    14673.46    165.51 o 
   6   6   1    13446.25    14468.40    145.24 o 
   8   6   1     1873.46     2029.43     57.10 o 
  10   6   1        1.12       -2.08     15.76 o 
  12   6   1     4300.28     4268.52     99.83 o 
  14   6   1      222.97      226.54     41.17 o 
  16   6   1      360.52      371.80     51.34 o 
  18   6   1      348.47      295.83     88.93 o 
  20   6   1      100.70      283.62     94.83 o 
 -21   7   1       28.60       98.48     72.66 o 
 -19   7   1        0.44      -27.84     45.89 o 
 -17   7   1      395.66      455.82     59.98 o 
 -15   7   1      307.15      224.81     43.60 o 
 -13   7   1        0.08       -1.26     23.57 o 
 -11   7   1       85.16      128.38     27.17 o 
  -9   7   1      310.43      284.53     30.09 o 
  -7   7   1     2955.83     2944.61     66.29 o 
  -5   7   1      460.40      379.60     24.40 o 
  -3   7   1     1056.14      907.97     35.66 o 
  -1   7   1      277.32      191.88     20.72 o 
   1   7   1     4266.46     4998.35     77.01 o 
   3   7   1     9664.77     9460.97    138.88 o 
   5   7   1     6690.64     6806.74    123.78 o 
   7   7   1      124.95      107.36     25.97 o 
   9   7   1     2024.31     1714.27     56.23 o 
  11   7   1      410.10      449.40     45.99 o 
  13   7   1        1.20      -16.26     20.76 o 
  15   7   1      129.39      146.56     38.07 o 
  17   7   1      102.63      134.58     47.44 o 
  19   7   1       13.06        7.93     41.85 o 
 -20   8   1        4.59      -39.80     52.56 o 
 -18   8   1      150.33      153.68     47.16 o 
 -16   8   1      616.11      609.00     67.03 o 
 -14   8   1       93.43       62.84     29.86 o 
 -12   8   1      246.86      169.34     37.97 o 
 -10   8   1      648.62      653.32     50.89 o 
  -8   8   1      947.77     1039.91     48.30 o 
  -6   8   1      581.52      580.32     32.57 o 
  -4   8   1     4477.40     5138.55     84.54 o 
  -2   8   1      491.96      481.48     29.81 o 
   0   8   1      143.32      216.36     23.52 o 
   2   8   1        9.55       18.06     11.67 o 
   4   8   1      529.23      583.52     41.20 o 
   6   8   1      122.63      151.64     30.84 o 
   8   8   1      206.84      198.12     35.40 o 
  10   8   1      132.22      166.01     35.94 o 
  12   8   1        8.19      -10.45     22.09 o 
  14   8   1      239.55      183.87     41.75 o 
  16   8   1      247.00      180.81     51.14 o 
  18   8   1      112.76       55.91     48.08 o 
 -19   9   1        6.73        7.47     40.46 o 
 -17   9   1      291.82      306.28     60.44 o 
 -15   9   1       32.86       39.55     29.68 o 
 -13   9   1      140.62      131.96     36.67 o 
 -11   9   1       23.50       20.95     27.05 o 
  -9   9   1      163.78      231.62     40.29 o 
  -7   9   1     1897.92     1842.71     77.12 o 
  -5   9   1      237.22      231.96     24.97 o 
  -3   9   1       76.83       53.55     17.55 o 
  -1   9   1      381.03      375.84     30.35 o 
   1   9   1      110.04      126.67     20.73 o 
   3   9   1      528.52      547.56     42.92 o 
   5   9   1      731.75      753.56     59.00 o 
   7   9   1      410.96      409.24     45.23 o 
   9   9   1      119.89      119.20     33.02 o 
  11   9   1       65.61       53.80     29.65 o 
  13   9   1       22.62       21.93     27.92 o 
  15   9   1      796.29      799.70     75.75 o 
  17   9   1       64.72       99.77     51.51 o 
 -18  10   1      308.02      322.19     93.74 o 
 -16  10   1       91.24      104.02     44.13 o 
 -14  10   1      162.97      230.92     51.84 o 
 -12  10   1       55.57       74.01     30.57 o 
 -10  10   1       46.00       58.14     30.50 o 
  -8  10   1     1422.69     1318.87     72.23 o 
  -6  10   1     4120.92     3725.54    110.04 o 
  -4  10   1      821.89      890.88     55.72 o 
  -2  10   1      144.25       83.06     22.26 o 
   0  10   1      265.11      321.38     31.14 o 
   2  10   1     2247.10     2076.19     79.61 o 
   4  10   1       17.58       25.52     23.39 o 
   6  10   1     3047.40     2961.88    100.49 o 
   8  10   1     1446.76     1385.62     73.63 o 
  10  10   1       89.16       65.14     30.02 o 
  12  10   1       93.67      172.25     41.22 o 
  14  10   1      744.49      714.91     74.55 o 
  16  10   1      112.20       73.88     44.49 o 
  18  10   1      397.96      445.22     90.89 o 
 -17  11   1      907.06      856.01    100.38 o 
 -15  11   1      271.98      338.40     57.21 o 
 -13  11   1        0.50        5.04     27.40 o 
 -11  11   1      993.64      931.69     67.70 o 
  -9  11   1      189.23      167.60     40.51 o 
  -7  11   1     3483.32     3307.98    111.51 o 
  -5  11   1     2583.97     2589.63     96.33 o 
  -3  11   1     4708.42     4598.64    121.01 o 
  -1  11   1       78.99       33.98     20.44 o 
   1  11   1      242.62      233.55     39.09 o 
   3  11   1    14121.18    14453.82    215.47 o 
   5  11   1      212.87      209.73     40.96 o 
   7  11   1        0.01        0.17     25.23 o 
   9  11   1     2019.93     1866.93     89.90 o 
  11  11   1       98.21      127.41     38.44 o 
  13  11   1       93.36       94.80     44.33 o 
  15  11   1      422.00      386.78     69.22 o 
  17  11   1      796.01      742.96    101.44 o 
 -16  12   1       15.23       21.74     46.83 o 
 -14  12   1       59.82       76.36     36.97 o 
 -12  12   1       75.87       59.06     33.75 o 
 -10  12   1     1646.68     1539.67     86.57 o 
  -8  12   1       99.43       55.92     34.06 o 
  -6  12   1     1002.96      991.81     66.51 o 
  -4  12   1       17.35        9.68     25.43 o 
  -2  12   1        0.62       13.12     25.34 o 
   0  12   1       70.79       80.80     31.21 o 
   2  12   1        6.88        7.81     24.83 o 
   4  12   1     1505.80     1276.70     73.59 o 
   6  12   1     1020.12      808.73     63.48 o 
   8  12   1      851.04      818.05     64.75 o 
  10  12   1       11.95       11.23     33.84 o 
  12  12   1      102.43      131.11     45.67 o 
  14  12   1       13.76       16.19     37.55 o 
  16  12   1       41.28       48.43     50.54 o 
 -15  13   1       37.74       45.90     48.43 o 
 -13  13   1      148.77      143.18     45.11 o 
 -11  13   1      659.45      740.34     67.76 o 
  -9  13   1        5.88       13.09     29.90 o 
  -7  13   1      789.48      777.27     65.68 o 
  -5  13   1      804.56      778.35     62.09 o 
  -3  13   1      126.87      123.07     44.47 o 
  -1  13   1      970.32      999.15     81.38 o 
   1  13   1     2064.09     1906.33    106.01 o 
   3  13   1     1761.95     1703.48     85.97 o 
   5  13   1      110.30      104.10     36.67 o 
   7  13   1        5.17       15.85     30.46 o 
   9  13   1       14.27      -10.40     28.45 o 
  11  13   1      290.45      336.41     57.60 o 
  13  13   1       25.08       10.69     36.30 o 
 -14  14   1      360.30      327.45     71.23 o 
 -12  14   1       38.18       46.73     40.78 o 
 -10  14   1      119.89      131.28     41.51 o 
  -8  14   1      697.87      774.22     68.34 o 
  -6  14   1      949.13      933.83     72.32 o 
  -4  14   1      236.49      267.14     56.87 o 
  -2  14   1     1837.75     1698.36    105.90 o 
   0  14   1      781.91      791.63     77.02 o 
   2  14   1      795.59      772.02     78.08 o 
   4  14   1     1351.29     1277.45     79.70 o 
   6  14   1     1279.38     1325.51     83.94 o 
   8  14   1        1.48        1.61     31.88 o 
  10  14   1        0.06       -8.92     31.92 o 
  12  14   1      216.69      260.77     62.32 o 
 -11  15   1      505.99      574.87     70.95 o 
  -9  15   1      442.96      509.27     67.70 o 
  -7  15   1      622.47      676.02     82.29 o 
  -5  15   1       74.53       87.93     45.71 o 
  -3  15   1      721.14      860.94     84.32 o 
  -1  15   1        5.54       28.92     39.98 o 
   1  15   1        6.28      -20.40     36.08 o 
   3  15   1      100.11       38.11     43.10 o 
   5  15   1       94.09      124.18     49.20 o 
   7  15   1       43.18       53.01     37.09 o 
   9  15   1      602.00      703.94     79.21 o 
  11  15   1      442.47      438.79     78.03 o 
 -10  16   1       37.05       39.23     45.86 o 
  -8  16   1        3.89        4.07     39.94 o 
  -6  16   1        8.89       27.88     41.19 o 
  -4  16   1        7.06      -12.79     36.67 o 
  -2  16   1       31.26       36.83     44.88 o 
   0  16   1       23.26        9.59     41.12 o 
   2  16   1       20.92       34.57     41.99 o 
   4  16   1       33.30       49.36     43.56 o 
   6  16   1        0.01       16.49     40.24 o 
   8  16   1       86.84       91.16     50.50 o 
  -5  17   1      778.73      769.51     89.09 o 
  -3  17   1      247.01      193.06     62.63 o 
  -1  17   1      134.23      157.95     58.85 o 
   1  17   1       16.16       26.06     45.18 o 
   3  17   1      241.51      224.86     64.66 o 
   5  17   1      215.87      187.14     61.15 o 
 -22   0   2        5.29        6.43     54.47 o 
 -20   0   2      897.38      930.74    117.02 o 
 -18   0   2     1537.42     1261.03    121.64 o 
 -16   0   2      293.77      335.66     56.51 o 
 -14   0   2     5511.05     5628.54    161.20 o 
 -12   0   2      582.08      713.69     53.31 o 
 -10   0   2      521.96      415.18     37.51 o 
  -8   0   2     6726.20     6305.85    112.01 o 
  -6   0   2    98811.37   101189.65    824.51 o 
  -4   0   2   129154.94   121640.74   1566.72 o 
  -2   0   2   157971.61   123332.28   3294.54 o 
   0   0   2    49230.27    48257.83    631.15 o 
   2   0   2     2300.44     2263.52     46.55 o 
   4   0   2      198.35      250.61     25.90 o 
   6   0   2      766.99      769.76     43.29 o 
   8   0   2      595.23      536.12     43.13 o 
  10   0   2      415.61      408.85     54.29 o 
  12   0   2      974.54      981.17     69.32 o 
  14   0   2     6830.07     7452.02    258.16 o 
  16   0   2       18.91       56.85     39.91 o 
  18   0   2      130.87      136.81     50.23 o 
  20   0   2      740.60      997.75    184.85 o 
 -23   1   2      409.48      403.92     72.52 o 
 -21   1   2       12.01       40.39     38.57 o 
 -19   1   2      199.03      182.05     47.73 o 
 -17   1   2     1945.25     2103.91     88.43 o 
 -15   1   2      722.60      704.71     51.11 o 
 -13   1   2     1637.57     1603.75     56.87 o 
 -11   1   2    27989.86    29174.98    476.90 o 
  -9   1   2       37.97       21.76     11.77 o 
  -7   1   2    10429.09    11690.98    184.50 o 
  -5   1   2    14963.00    14472.19    166.94 o 
  -3   1   2     3125.10     3261.03     55.10 o 
  -1   1   2     3894.52     3920.89     38.65 o 
   1   1   2    32056.13    32027.51    479.08 o 
   3   1   2      195.24      184.70     15.18 o 
   5   1   2     7297.08     6595.09     78.56 o 
   7   1   2     2655.79     2162.91     52.90 o 
   9   1   2     2833.59     2920.08     69.14 o 
  11   1   2     9902.42     9826.78    147.26 o 
  13   1   2     1113.66     1049.84     54.07 o 
  15   1   2      612.62      632.54     47.98 o 
  17   1   2     1556.41     1636.82     75.79 o 
  19   1   2       56.52       92.49     45.35 o 
  21   1   2      375.87      434.26    108.27 o 
 -22   2   2      378.68      380.87     70.13 o 
 -20   2   2      305.98      266.01     56.79 o 
 -18   2   2      264.84      247.38     51.40 o 
 -16   2   2       43.17       53.00     25.02 o 
 -14   2   2       44.31       27.95     19.91 o 
 -12   2   2      847.30      845.03     41.75 o 
 -10   2   2     5082.83     5232.68     86.30 o 
  -8   2   2    11856.19    12979.79    143.68 o 
  -6   2   2    86178.55    90291.30   1180.91 o 
  -4   2   2     1252.61     1236.69     31.22 o 
  -2   2   2    19580.03    19691.13    146.43 o 
   0   2   2    80098.47    77523.08    715.30 o 
   2   2   2     1007.36      953.81     24.36 o 
   4   2   2    19798.78    19989.26    198.45 o 
   6   2   2     8956.92     9695.34    108.70 o 
   8   2   2      741.02      762.76     35.69 o 
  10   2   2       63.66       22.99     15.47 o 
  12   2   2      929.98      925.05     48.65 o 
  14   2   2      367.95      384.10     41.93 o 
  16   2   2      663.89      738.22     52.47 o 
  18   2   2      683.41      707.94     62.27 o 
  20   2   2       64.04       74.87     49.40 o 
 -21   3   2       82.40       77.65     42.64 o 
 -19   3   2       31.53       44.83     35.46 o 
 -17   3   2       83.46      118.48     33.75 o 
 -15   3   2      852.86      853.26     50.27 o 
 -13   3   2     1050.17     1083.96     50.05 o 
 -11   3   2    18518.81    19118.39    339.07 o 
  -9   3   2     2122.26     2279.09     56.88 o 
  -7   3   2     4107.94     4651.45     74.06 o 
  -5   3   2    41639.42    43742.43    305.10 o 
  -3   3   2    42704.35    42656.14    266.08 o 
  -1   3   2      636.94      614.86     22.34 o 
   1   3   2    90701.87    90871.93    739.87 o 
   3   3   2     3353.91     3495.47     50.73 o 
   5   3   2    18493.77    20111.52    203.55 o 
   7   3   2     4320.63     4365.28     76.27 o 
   9   3   2     1230.16     1222.45     46.72 o 
  11   3   2     3115.38     3226.50     81.51 o 
  13   3   2     3124.77     3148.34     88.28 o 
  15   3   2        3.55        8.16     23.67 o 
  17   3   2      659.50      692.15     54.56 o 
  19   3   2       38.95       66.45     49.38 o 
  21   3   2      229.56      361.54    101.81 o 
 -22   4   2      763.58      870.75     98.79 o 
 -20   4   2      399.30      526.09     69.27 o 
 -18   4   2      294.51      295.01     56.47 o 
 -16   4   2      268.65      264.74     43.59 o 
 -14   4   2    13123.46    13167.66    296.16 o 
 -12   4   2      197.15      200.32     28.97 o 
 -10   4   2     4678.03     4646.92     87.21 o 
  -8   4   2    31402.66    32749.34    451.53 o 
  -6   4   2      607.90      689.55     30.22 o 
  -4   4   2     8660.79     8740.59     91.14 o 
  -2   4   2    10491.09    10450.34    101.38 o 
   0   4   2    31159.55    33618.09    356.96 o 
   2   4   2     2380.65     2353.43     64.91 o 
   4   4   2      523.03      694.23     26.46 o 
   6   4   2      242.64      265.47     21.72 o 
   8   4   2     6767.22     6566.47    100.48 o 
  10   4   2     2256.46     2268.38     66.90 o 
  12   4   2      638.02      656.01     43.90 o 
  14   4   2     1484.75     1478.73     66.54 o 
  16   4   2      630.21      688.49     52.09 o 
  18   4   2      769.88      763.96     75.13 o 
  20   4   2     1157.65     1271.26    190.79 o 
 -21   5   2      379.56      464.23     85.26 o 
 -19   5   2      392.89      329.40     61.36 o 
 -17   5   2       26.66       53.11     29.85 o 
 -15   5   2      145.87      143.71     30.87 o 
 -13   5   2      985.51      983.25     50.81 o 
 -11   5   2      676.78      785.29     41.61 o 
  -9   5   2      674.07      797.08     38.56 o 
  -7   5   2     1678.98     1631.69     48.48 o 
  -5   5   2     6795.93     6136.84     84.22 o 
  -3   5   2     2793.31     2727.63     54.16 o 
  -1   5   2     2768.92     2784.03     56.36 o 
   1   5   2    13878.13    14459.38    143.37 o 
   3   5   2     3517.16     3760.66     77.36 o 
   5   5   2     6794.63     6036.69    117.56 o 
   7   5   2     9617.01     9937.42    117.77 o 
   9   5   2       20.60       16.29     15.56 o 
  11   5   2     2512.64     2467.30     84.26 o 
  13   5   2       71.36       63.72     25.14 o 
  15   5   2      145.24      184.10     35.53 o 
  17   5   2      240.82      307.54     59.04 o 
  19   5   2       11.68        3.25     41.10 o 
 -20   6   2       25.12       11.06     41.92 o 
 -18   6   2      105.00      106.49     40.65 o 
 -16   6   2      501.77      457.49     52.76 o 
 -14   6   2       54.10       38.58     23.33 o 
 -12   6   2      236.61      333.52     34.68 o 
 -10   6   2      315.53      277.02     29.96 o 
  -8   6   2       39.74       28.96     15.36 o 
  -6   6   2     5242.21     5541.50    105.09 o 
  -4   6   2       73.96       42.63     13.09 o 
  -2   6   2     1233.00     1165.81     38.70 o 
   0   6   2     4070.15     4130.16     66.90 o 
   2   6   2     6173.46     6608.95    187.57 o 
   4   6   2      809.16      898.03     44.25 o 
   6   6   2     1283.04     1511.57     59.01 o 
   8   6   2        9.34       11.40     14.68 o 
  10   6   2     1017.18      874.06     45.55 o 
  12   6   2       92.23       45.75     23.70 o 
  14   6   2      684.74      629.81     54.58 o 
  16   6   2       11.82       11.16     32.73 o 
  18   6   2      330.79      371.59     78.25 o 
  20   6   2       34.24      122.51     74.27 o 
 -21   7   2      157.73      162.11     81.88 o 
 -19   7   2       21.92       22.71     43.39 o 
 -17   7   2      362.24      367.90     57.12 o 
 -15   7   2       25.48       11.57     24.85 o 
 -13   7   2        3.49        1.45     20.31 o 
 -11   7   2      424.69      466.61     37.60 o 
  -9   7   2     2594.18     2601.39     69.95 o 
  -7   7   2     5216.55     6101.12    138.21 o 
  -5   7   2     5256.09     5233.53     86.93 o 
  -3   7   2     3429.27     3771.78     72.95 o 
  -1   7   2     2461.12     2739.96     61.21 o 
   1   7   2     2285.90     2170.68     49.36 o 
   3   7   2     7454.30     7738.58    127.69 o 
   5   7   2     2888.44     3224.09     87.13 o 
   7   7   2      412.69      478.01     40.37 o 
   9   7   2      109.77      130.58     30.68 o 
  11   7   2      262.93      373.62     44.64 o 
  13   7   2       31.71       48.91     27.18 o 
  15   7   2       28.60       26.22     35.96 o 
  17   7   2      286.04      377.86     65.66 o 
  19   7   2       42.08      107.99     53.20 o 
 -20   8   2       53.70       73.30     66.86 o 
 -18   8   2      390.64      392.25     77.07 o 
 -16   8   2      359.33      255.05     52.54 o 
 -14   8   2     1225.22     1308.23     74.69 o 
 -12   8   2       73.50       70.59     30.14 o 
 -10   8   2      209.09      203.50     30.80 o 
  -8   8   2     3054.09     2984.12     73.82 o 
  -6   8   2      498.56      441.07     30.63 o 
  -4   8   2      140.15      126.18     20.77 o 
  -2   8   2     8654.85     8810.23    116.93 o 
   0   8   2     2111.18     2041.92     55.52 o 
   2   8   2      657.19      673.93     43.14 o 
   4   8   2     9501.30     9210.12    150.94 o 
   6   8   2      166.95      173.89     31.90 o 
   8   8   2     3499.75     3373.32    101.65 o 
  10   8   2     5684.95     5503.84    135.01 o 
  12   8   2      128.06      122.65     33.36 o 
  14   8   2      129.69      148.65     44.95 o 
  16   8   2        0.25        6.16     32.51 o 
  18   8   2        3.63       -3.84     40.68 o 
 -19   9   2      275.11      221.74     86.74 o 
 -17   9   2      491.26      444.42     76.64 o 
 -15   9   2       43.91       55.42     30.81 o 
 -13   9   2      103.93      155.48     38.40 o 
 -11   9   2     6553.74     5979.68    216.17 o 
  -9   9   2     3473.64     3243.07    103.70 o 
  -7   9   2     1307.30     1417.00     53.36 o 
  -5   9   2     9719.95     9325.50    126.71 o 
  -3   9   2      180.21      164.13     24.86 o 
  -1   9   2     3234.21     3432.26     77.48 o 
   1   9   2      536.31      532.52     30.80 o 
   3   9   2      294.86      261.29     36.90 o 
   5   9   2     1529.58     1445.52     68.22 o 
   7   9   2      254.00      253.37     40.28 o 
   9   9   2      438.49      368.37     48.44 o 
  11   9   2      597.58      612.80     54.22 o 
  13   9   2      448.91      439.54     64.65 o 
  15   9   2        0.10       -1.43     33.37 o 
  17   9   2      590.89      625.24     95.98 o 
 -18  10   2        0.00      -25.02     31.12 o 
 -16  10   2       75.42       90.20     41.66 o 
 -14  10   2       16.87      -19.01     24.83 o 
 -12  10   2     1012.34      934.80     66.03 o 
 -10  10   2       24.22       11.82     25.17 o 
  -8  10   2     2283.30     2208.73     89.96 o 
  -6  10   2       10.50       25.73     25.14 o 
  -4  10   2     1145.26     1070.71     48.59 o 
  -2  10   2      160.56      187.94     27.93 o 
   0  10   2     1860.50     1919.99     61.01 o 
   2  10   2       38.49       31.04     24.64 o 
   4  10   2      623.48      624.44     50.97 o 
   6  10   2      523.33      556.92     49.72 o 
   8  10   2      178.63      178.99     38.20 o 
  10  10   2      942.76      876.05     63.40 o 
  12  10   2      166.37      203.61     50.13 o 
  14  10   2       22.30        0.16     31.59 o 
  16  10   2       91.40       82.70     43.61 o 
 -17  11   2       31.64       32.84     36.38 o 
 -15  11   2      467.15      397.89     67.22 o 
 -13  11   2      324.51      253.36     49.08 o 
 -11  11   2      478.01      496.16     54.95 o 
  -9  11   2        8.56        0.72     26.70 o 
  -7  11   2     4993.90     4656.06    130.47 o 
  -5  11   2        8.82      -14.64     23.80 o 
  -3  11   2     2080.10     1964.75     67.47 o 
  -1  11   2     1673.21     1731.12     63.49 o 
   1  11   2     1078.61      995.76     61.91 o 
   3  11   2      202.06      197.58     39.70 o 
   5  11   2      493.02      471.95     49.40 o 
   7  11   2      159.40      104.93     35.08 o 
   9  11   2      362.00      344.18     59.52 o 
  11  11   2      187.63      183.14     49.80 o 
  13  11   2        3.51       35.05     36.50 o 
  15  11   2       11.08        0.10     38.18 o 
 -16  12   2      126.89      168.61     50.82 o 
 -14  12   2      905.99     1003.58     76.38 o 
 -12  12   2        0.95       10.14     29.60 o 
 -10  12   2     1788.13     1603.90     86.83 o 
  -8  12   2      226.77      255.46     46.17 o 
  -6  12   2       86.41       91.19     33.86 o 
  -4  12   2     5219.80     4980.33    132.93 o 
  -2  12   2     5929.77     5438.61    428.88 o 
   0  12   2      910.91      819.29     58.65 o 
   2  12   2      231.97      236.62     43.12 o 
   4  12   2     2733.88     2938.08    108.21 o 
   6  12   2       46.45       27.29     29.57 o 
   8  12   2     2728.53     2667.82    109.49 o 
  10  12   2       26.54       41.55     32.89 o 
  12  12   2        7.48       35.26     36.82 o 
  14  12   2      357.07      469.56     74.73 o 
 -15  13   2       40.41       -2.11     33.42 o 
 -13  13   2       91.77       88.82     41.09 o 
 -11  13   2     2976.75     3148.57    125.40 o 
  -9  13   2      403.91      403.05     63.13 o 
  -7  13   2      277.55      306.00     51.75 o 
  -5  13   2     1414.43     1374.22     79.04 o 
  -3  13   2       13.18        7.65     30.66 o 
  -1  13   2      290.05      315.78     58.85 o 
   1  13   2     3647.14     3639.09    119.44 o 
   3  13   2      756.01      698.16     61.28 o 
   5  13   2      556.41      548.43     58.60 o 
   7  13   2      506.23      484.69     58.35 o 
   9  13   2      264.37      231.42     49.31 o 
  11  13   2      121.57      151.74     49.05 o 
  13  13   2      209.05      202.74     58.49 o 
 -14  14   2       70.49      114.26     43.38 o 
 -12  14   2      689.87      666.50     70.16 o 
 -10  14   2       94.54       72.44     38.20 o 
  -8  14   2       35.23       35.93     32.39 o 
  -6  14   2      178.82      176.59     51.44 o 
  -4  14   2       85.22      136.85     49.89 o 
  -2  14   2        1.77       12.80     35.31 o 
   0  14   2       17.36       42.82     38.69 o 
   2  14   2      135.31      179.61     53.34 o 
   4  14   2     1033.80      976.54     72.78 o 
   6  14   2      563.86      551.22     62.73 o 
   8  14   2      206.58      230.78     50.48 o 
  10  14   2       42.26       27.19     40.04 o 
  12  14   2        1.16       -5.25     37.28 o 
 -11  15   2     1019.45     1082.35     83.24 o 
  -9  15   2      147.09       96.31     39.56 o 
  -7  15   2       13.70       20.75     37.34 o 
  -5  15   2       15.17       38.97     41.09 o 
  -3  15   2      186.81      232.20     69.29 o 
  -1  15   2       50.91       16.50     38.06 o 
   1  15   2      377.29      382.32     71.20 o 
   3  15   2      199.67      233.21     57.98 o 
   5  15   2      789.15      802.84     82.71 o 
   7  15   2       26.79       56.47     38.77 o 
   9  15   2      294.80      318.10     68.07 o 
  11  15   2      106.05       58.14     64.36 o 
 -10  16   2       34.78       27.79     46.00 o 
  -8  16   2      112.63      159.72     56.16 o 
  -6  16   2      296.46      354.60     70.83 o 
  -4  16   2        0.15       -1.81     39.43 o 
  -2  16   2      766.30      733.95     83.23 o 
   0  16   2       44.72       66.02     44.80 o 
   2  16   2      514.76      581.43     82.52 o 
   4  16   2      485.17      602.54     81.92 o 
   6  16   2        0.74        1.14     36.88 o 
   8  16   2      226.15      243.93     60.50 o 
  -7  17   2       17.85       65.35     75.35 o 
  -5  17   2      730.33      882.91     93.15 o 
  -3  17   2      217.27      234.36     63.25 o 
  -1  17   2      131.82      158.86     56.46 o 
   1  17   2      870.61      969.63     97.02 o 
   3  17   2        6.41       14.10     44.72 o 
   5  17   2      165.09      261.59     67.51 o 
 -23   1   3      202.32      265.50     61.91 o 
 -21   1   3       47.65        7.62     33.43 o 
 -19   1   3       37.36       36.75     33.63 o 
 -17   1   3     3794.51     3669.43    144.39 o 
 -15   1   3      540.86      495.24     43.58 o 
 -13   1   3      597.38      568.71     35.39 o 
 -11   1   3      508.17      610.64     31.84 o 
  -9   1   3     1235.17     1211.33     36.65 o 
  -7   1   3    16245.31    17438.68    270.63 o 
  -5   1   3      509.63      603.31     25.43 o 
  -3   1   3    35818.04    35300.45    452.12 o 
  -1   1   3    24648.37    24005.87    304.98 o 
   1   1   3     1735.82     1788.01     38.11 o 
   3   1   3     1539.17     1528.43     33.12 o 
   5   1   3     1995.43     1901.00     44.36 o 
   7   1   3    27993.94    29459.84    476.46 o 
   9   1   3     3170.14     3338.76     75.34 o 
  11   1   3     4159.08     4234.42     93.80 o 
  13   1   3     1119.01     1120.74     62.05 o 
  15   1   3      163.53      166.02     34.83 o 
  17   1   3       32.79       13.64     30.61 o 
  19   1   3      313.22      299.13     62.23 o 
  21   1   3        0.23       57.71     63.14 o 
 -22   2   3      276.81      309.93     63.66 o 
 -20   2   3      649.27      701.98     72.83 o 
 -18   2   3        4.59       -9.69     28.42 o 
 -16   2   3     6275.60     5943.67    136.83 o 
 -14   2   3     5590.96     5919.03    107.63 o 
 -12   2   3      124.65      115.27     21.65 o 
 -10   2   3     2300.55     2385.26     56.54 o 
  -8   2   3    60123.54    62755.09    677.66 o 
  -6   2   3    26814.28    28147.18    310.40 o 
  -4   2   3     6434.77     6373.23     66.48 o 
  -2   2   3    40911.03    42112.21    525.62 o 
   0   2   3      419.80      391.51     17.62 o 
   2   2   3    57146.46    57434.08    297.35 o 
   4   2   3     2863.31     2747.35     48.82 o 
   6   2   3       37.77       61.44     14.46 o 
   8   2   3      947.24      835.41     38.01 o 
  10   2   3      801.99      672.90     39.09 o 
  12   2   3     1142.62     1127.74     53.86 o 
  14   2   3      279.91      299.17     41.02 o 
  16   2   3      214.56      231.93     43.06 o 
  18   2   3        2.83       24.40     32.93 o 
  20   2   3       20.99       53.24     62.14 o 
 -23   3   3       95.73      104.23     47.61 o 
 -21   3   3       15.84       59.48     38.63 o 
 -19   3   3      283.00      205.19     51.40 o 
 -17   3   3     1348.34     1345.14     85.89 o 
 -15   3   3     4016.48     4125.82     96.83 o 
 -13   3   3      283.60      246.76     29.62 o 
 -11   3   3    14171.09    13587.81    175.80 o 
  -9   3   3     2268.67     2550.90     58.30 o 
  -7   3   3     2872.44     2759.96     54.78 o 
  -5   3   3      434.40      353.70     20.94 o 
  -3   3   3     5187.99     4771.97     62.54 o 
  -1   3   3    30145.99    31766.39    390.56 o 
   1   3   3    54628.64    56282.89    489.94 o 
   3   3   3     2744.72     2768.72     47.58 o 
   5   3   3        1.81       11.62      9.44 o 
   7   3   3     2330.25     2321.15     57.67 o 
   9   3   3     3845.51     4261.05     86.20 o 
  11   3   3     3359.21     3292.17     84.19 o 
  13   3   3     2869.65     2879.57     86.39 o 
  15   3   3      211.85      222.10     38.20 o 
  17   3   3      142.23      141.11     39.90 o 
  19   3   3      312.81      343.24     65.18 o 
 -22   4   3       21.52       11.17     36.19 o 
 -20   4   3       45.53       37.13     35.88 o 
 -18   4   3       33.12       -5.20     28.52 o 
 -16   4   3     3083.87     2864.13    107.36 o 
 -14   4   3      183.85      234.88     32.76 o 
 -12   4   3      531.80      409.60     32.31 o 
 -10   4   3       10.22       14.00     14.15 o 
  -8   4   3     3468.43     4245.13     75.52 o 
  -6   4   3     1324.28     1246.50     39.12 o 
  -4   4   3     6114.11     6486.81     81.25 o 
  -2   4   3        6.84        9.18      9.71 o 
   0   4   3     7481.33     7093.15    112.09 o 
   2   4   3     3040.41     3149.24     49.99 o 
   4   4   3      891.03      769.89     29.10 o 
   6   4   3     7382.21     8116.89    124.30 o 
   8   4   3      531.86      477.71     31.49 o 
  10   4   3      813.42      819.31     43.58 o 
  12   4   3      392.49      403.07     38.41 o 
  14   4   3       40.53       58.34     26.64 o 
  16   4   3       41.14       44.61     31.44 o 
  18   4   3       30.76       45.33     40.73 o 
  20   4   3       50.38       20.42     58.67 o 
 -21   5   3       52.98       27.17     44.00 o 
 -19   5   3      802.02      729.98     73.86 o 
 -17   5   3      137.96      185.24     40.20 o 
 -15   5   3      289.91      325.85     46.11 o 
 -13   5   3       37.97      101.30     24.81 o 
 -11   5   3     1316.47     1194.76     54.69 o 
  -9   5   3     2213.04     1937.31     56.75 o 
  -7   5   3     2177.98     2701.59     61.99 o 
  -5   5   3      300.94      307.02     22.75 o 
  -3   5   3       57.67       54.79     13.41 o 
  -1   5   3     1393.59     1423.98     39.56 o 
   1   5   3     6066.39     5376.82     72.56 o 
   3   5   3     8921.39     9931.49    207.67 o 
   5   5   3     2607.69     2525.90     70.07 o 
   7   5   3     2527.09     2517.38     61.92 o 
   9   5   3      296.07      274.47     29.69 o 
  11   5   3      423.26      361.80     36.46 o 
  13   5   3     1729.46     1747.12     70.13 o 
  15   5   3      200.70      257.35     51.96 o 
  17   5   3     1444.09     1690.78    104.20 o 
  19   5   3      163.51      178.67     61.29 o 
 -22   6   3      145.80      239.10     69.49 o 
 -20   6   3     1135.24     1189.14    110.13 o 
 -18   6   3      226.62      233.29     62.60 o 
 -16   6   3      307.81      275.39     45.45 o 
 -14   6   3      335.67      334.10     37.43 o 
 -12   6   3       25.80       68.56     28.32 o 
 -10   6   3     2794.41     3057.76     76.09 o 
  -8   6   3     4721.95     4714.42     87.54 o 
  -6   6   3     3162.44     3225.78     68.95 o 
  -4   6   3     2348.53     2379.01     58.44 o 
  -2   6   3      590.19      716.27     31.84 o 
   0   6   3       43.49       23.37     10.69 o 
   2   6   3       54.01       48.42     17.74 o 
   4   6   3    19012.58    19584.93    195.56 o 
   6   6   3      506.41      597.16     29.98 o 
   8   6   3     5021.12     4916.49     90.62 o 
  10   6   3      343.36      309.92     32.87 o 
  12   6   3      907.44      961.29     60.59 o 
  14   6   3     2070.43     1841.20    101.34 o 
  16   6   3      369.77      307.22     60.52 o 
  18   6   3      998.38     1049.30     89.68 o 
 -21   7   3       28.64       67.42     49.63 o 
 -19   7   3      161.71      131.17     54.69 o 
 -17   7   3       10.73       65.73     34.63 o 
 -15   7   3      124.92      226.71     47.75 o 
 -13   7   3      518.16      579.59     44.01 o 
 -11   7   3     1199.32     1060.22     50.92 o 
  -9   7   3       99.62      115.57     23.06 o 
  -7   7   3     4572.59     4513.26     87.03 o 
  -5   7   3    14940.82    14925.92    151.25 o 
  -3   7   3      698.44      762.74     35.68 o 
  -1   7   3     3946.61     4171.53     75.95 o 
   1   7   3     8069.77     7928.53    130.53 o 
   3   7   3      613.59      694.09     42.04 o 
   5   7   3     7068.86     6501.78    146.67 o 
   7   7   3     4558.20     4451.56    108.15 o 
   9   7   3      549.90      464.21     43.49 o 
  11   7   3     1303.12     1085.36     69.53 o 
  13   7   3       12.41      -18.08     27.01 o 
  15   7   3      148.67      119.44     44.45 o 
  17   7   3      930.20      928.65     85.15 o 
  19   7   3      114.04      112.48     56.47 o 
 -20   8   3       69.91       57.74     50.10 o 
 -18   8   3       16.85       23.81     34.43 o 
 -16   8   3      355.97      373.57     61.11 o 
 -14   8   3      497.65      409.61     50.10 o 
 -12   8   3       34.16       17.28     24.52 o 
 -10   8   3      723.81      746.58     44.63 o 
  -8   8   3       20.40       11.00     16.56 o 
  -6   8   3     1386.90     1454.30     52.53 o 
  -4   8   3     3983.55     3862.72     81.29 o 
  -2   8   3      975.41      997.32     42.49 o 
   0   8   3     1501.72     1666.81     50.07 o 
   2   8   3      293.12      297.35     33.89 o 
   4   8   3      636.19      576.37     43.33 o 
   6   8   3      255.95      322.29     39.62 o 
   8   8   3     1076.14     1119.21     62.00 o 
  10   8   3      336.76      341.88     44.91 o 
  12   8   3      479.96      549.40     63.50 o 
  14   8   3      170.05      201.78     51.37 o 
  16   8   3       21.36        7.40     33.93 o 
  18   8   3        4.58       42.72     47.60 o 
 -19   9   3      380.80      372.60     81.92 o 
 -17   9   3      116.09       99.01     52.87 o 
 -15   9   3       13.14       12.72     29.79 o 
 -13   9   3      189.86      151.77     38.75 o 
 -11   9   3      983.21      967.04     63.99 o 
  -9   9   3        0.04        1.69     22.98 o 
  -7   9   3      139.96      181.74     27.04 o 
  -5   9   3     4224.88     4513.45     93.06 o 
  -3   9   3      868.32      774.93     41.00 o 
  -1   9   3      102.31       92.32     20.85 o 
   1   9   3     1360.73     1311.93     43.34 o 
   3   9   3      821.52      822.13     52.26 o 
   5   9   3      381.15      442.45     47.44 o 
   7   9   3      250.95      255.29     50.74 o 
   9   9   3      693.69      781.78     58.16 o 
  11   9   3     2367.05     2298.83    113.10 o 
  13   9   3      261.50      244.41     54.22 o 
  15   9   3      259.66      298.89     61.57 o 
  17   9   3      707.60      697.38     84.64 o 
 -18  10   3       73.60       44.49     36.88 o 
 -16  10   3      293.26      247.07     55.65 o 
 -14  10   3       70.02      133.63     37.34 o 
 -12  10   3      613.37      592.20     56.43 o 
 -10  10   3      104.27      105.58     34.99 o 
  -8  10   3     4456.37     4302.49    121.78 o 
  -6  10   3     2441.89     2353.93     71.51 o 
  -4  10   3      837.48      840.96     45.78 o 
  -2  10   3      384.48      419.26     35.17 o 
   0  10   3      233.67      226.38     27.61 o 
   2  10   3     2083.90     2119.12     82.32 o 
   4  10   3     4748.96     4601.65    121.38 o 
   6  10   3      191.27      229.43     41.39 o 
   8  10   3     1224.02     1313.94     73.72 o 
  10  10   3     1093.58     1077.31     83.77 o 
  12  10   3        4.99       -1.86     32.78 o 
  14  10   3      543.39      631.67     74.84 o 
  16  10   3      405.99      388.78     71.22 o 
 -17  11   3      699.67      828.23     82.61 o 
 -15  11   3        4.03       -5.00     32.14 o 
 -13  11   3       15.45       14.16     29.50 o 
 -11  11   3      592.94      561.02     56.50 o 
  -9  11   3        0.34       10.17     26.12 o 
  -7  11   3     2643.03     2644.65     99.51 o 
  -5  11   3     3571.41     3440.02    108.49 o 
  -3  11   3      522.90      519.96     39.68 o 
  -1  11   3     2968.44     2958.82     97.29 o 
   1  11   3     4436.12     4259.55    118.69 o 
   3  11   3     1502.76     1546.71     76.83 o 
   5  11   3      284.25      308.15     47.47 o 
   7  11   3      366.57      425.18     53.48 o 
   9  11   3      242.81      247.38     47.15 o 
  11  11   3        5.57       -1.77     32.64 o 
  13  11   3        0.47       -0.05     32.23 o 
  15  11   3      297.22      406.01     74.96 o 
 -16  12   3        2.53      -10.31     33.03 o 
 -14  12   3       85.04       99.94     39.48 o 
 -12  12   3      173.12      168.31     43.83 o 
 -10  12   3      146.33      106.42     36.83 o 
  -8  12   3       11.50        1.79     25.12 o 
  -6  12   3       57.08       45.77     29.42 o 
  -4  12   3        8.11       15.01     25.61 o 
  -2  12   3      103.27      104.97     31.84 o 
   0  12   3      101.00       96.89     33.63 o 
   2  12   3     1549.42     1508.52     79.57 o 
   4  12   3      592.64      641.46     58.85 o 
   6  12   3      194.10      179.52     42.00 o 
   8  12   3     1420.57     1437.43     83.50 o 
  10  12   3      147.12      147.75     48.39 o 
  12  12   3        3.80       -0.20     34.49 o 
  14  12   3       48.54       22.43     39.84 o 
 -15  13   3       15.96       45.51     39.49 o 
 -13  13   3     1268.73     1412.24     90.13 o 
 -11  13   3      151.20      177.06     44.97 o 
  -9  13   3      432.53      464.39     59.61 o 
  -7  13   3      213.17      267.41     47.64 o 
  -5  13   3      830.67      901.70     65.71 o 
  -3  13   3     1458.59     1405.40     92.49 o 
  -1  13   3      451.65      351.59     60.07 o 
   1  13   3      331.95      305.46     50.37 o 
   3  13   3      465.02      498.03     56.09 o 
   5  13   3      297.75      302.64     51.12 o 
   7  13   3       14.78       33.34     31.32 o 
   9  13   3       64.04       55.43     39.50 o 
  11  13   3       49.44       47.93     39.85 o 
  13  13   3       49.43       63.38     44.26 o 
 -14  14   3      466.07      638.82     79.28 o 
 -12  14   3      128.35      160.47     47.28 o 
 -10  14   3        3.77       47.15     39.74 o 
  -8  14   3      934.99     1071.98     76.49 o 
  -6  14   3        0.03      -10.66     33.11 o 
  -4  14   3      561.14      583.35     70.87 o 
  -2  14   3      534.85      552.12     71.62 o 
   0  14   3     1356.41     1223.56     93.65 o 
   2  14   3      690.42      693.93     77.50 o 
   4  14   3      344.80      324.34     54.64 o 
   6  14   3      237.74      271.36     53.06 o 
   8  14   3      518.86      496.21     76.11 o 
  10  14   3      594.87      782.84     85.13 o 
  12  14   3       79.72      144.57     55.62 o 
 -11  15   3      686.17      847.35     76.82 o 
  -9  15   3      135.08      183.51     55.36 o 
  -7  15   3        1.12       16.41     38.87 o 
  -5  15   3      631.95      710.11     81.56 o 
  -3  15   3        0.00       16.79     36.77 o 
  -1  15   3        1.64       -4.47     37.21 o 
   1  15   3      689.37      812.16     82.16 o 
   3  15   3      269.60      359.82     68.61 o 
   5  15   3      181.37      173.08     46.08 o 
   7  15   3      975.50      941.75     88.73 o 
   9  15   3      178.30      164.26     61.39 o 
 -10  16   3       34.30       73.04     47.81 o 
  -8  16   3      212.97      257.34     64.98 o 
  -6  16   3      137.37      143.72     51.99 o 
  -4  16   3        3.13       -2.99     38.33 o 
  -2  16   3      695.57      749.51     82.83 o 
   0  16   3        0.47      -10.70     39.61 o 
   2  16   3       78.97       69.05     47.85 o 
   4  16   3      116.71      130.97     54.09 o 
   6  16   3       88.53       56.88     51.73 o 
   8  16   3       32.15       25.58     61.97 o 
  -7  17   3      266.02      293.33    100.69 o 
  -5  17   3       53.07       66.48     48.49 o 
  -3  17   3       20.37       20.63     43.80 o 
  -1  17   3        2.85       25.50     45.55 o 
   1  17   3        6.48       -7.71     43.44 o 
   3  17   3       26.01       12.39     47.06 o 
 -22   0   4      547.44      752.41    165.07 o 
 -20   0   4       60.40       89.37     57.30 o 
 -18   0   4     3321.31     3315.73    186.33 o 
 -16   0   4     5553.92     5582.51    225.41 o 
 -14   0   4       32.23       17.61     23.94 o 
 -12   0   4      956.07     1084.35     56.58 o 
 -10   0   4    10318.05    10303.04    273.00 o 
  -8   0   4     3686.39     3477.27    157.72 o 
  -6   0   4     9183.85     9745.22    376.77 o 
  -4   0   4    32955.37    36259.28    752.97 o 
  -2   0   4    62180.32    63333.52   1593.19 o 
   0   0   4     1668.56     1686.57     45.60 o 
   2   0   4      321.34      258.05     23.15 o 
   4   0   4     6143.89     5825.27    103.73 o 
   6   0   4    13671.30    12985.46    204.27 o 
   8   0   4       39.46       14.79     23.30 o 
  10   0   4      140.60      191.35     40.66 o 
  12   0   4    16539.28    16845.40    389.16 o 
  14   0   4      304.49      318.66     58.59 o 
  16   0   4       14.28       10.99     38.14 o 
  18   0   4     1424.60     1683.63    151.05 o 
  20   0   4        2.48      -28.26     77.45 o 
 -23   1   4      138.32      198.30     55.23 o 
 -21   1   4      115.86      137.12     47.68 o 
 -19   1   4       51.53       26.47     32.86 o 
 -17   1   4     1045.13      952.66     75.15 o 
 -15   1   4       45.74       86.59     35.51 o 
 -13   1   4     3508.76     3770.97     76.08 o 
 -11   1   4      530.08      543.80     28.37 o 
  -9   1   4      230.85      175.52     20.81 o 
  -7   1   4     1995.66     2100.85     48.27 o 
  -5   1   4     8577.89     9094.82    151.48 o 
  -3   1   4    34128.83    35266.46    408.45 o 
  -1   1   4     1380.49     1260.77     30.15 o 
   1   1   4    11795.89    13141.34    225.36 o 
   3   1   4    28050.71    28865.55    394.99 o 
   5   1   4      871.41      846.15     31.63 o 
   7   1   4      396.35      420.62     27.43 o 
   9   1   4     2698.32     2715.64     70.03 o 
  11   1   4      522.04      544.53     39.35 o 
  13   1   4      329.27      330.83     43.34 o 
  15   1   4       49.92       53.56     26.59 o 
  17   1   4       69.20       78.42     42.24 o 
  19   1   4       56.24       89.20     46.62 o 
 -22   2   4      166.48      210.43     56.36 o 
 -20   2   4      195.74      140.92     46.55 o 
 -18   2   4        0.31      -22.34     24.03 o 
 -16   2   4     3218.38     2867.19    145.40 o 
 -14   2   4      422.10      476.28     35.72 o 
 -12   2   4     2221.26     2172.71     57.30 o 
 -10   2   4     5246.94     6067.17    100.43 o 
  -8   2   4     3120.43     3694.72     80.52 o 
  -6   2   4      108.50       91.19     13.48 o 
  -4   2   4     1402.09     1385.12     33.87 o 
  -2   2   4    36866.14    37746.00    366.92 o 
   0   2   4    16057.13    16591.50    255.20 o 
   2   2   4     1946.68     1913.42     48.45 o 
   4   2   4     3860.54     3811.38     77.19 o 
   6   2   4     1434.94     1846.00     48.50 o 
   8   2   4      257.08      298.98     26.77 o 
  10   2   4     3131.55     3374.86     81.95 o 
  12   2   4      965.13      915.18     51.07 o 
  14   2   4     1955.67     1951.96     76.00 o 
  16   2   4        3.04       10.80     28.61 o 
  18   2   4       95.90      160.28     51.95 o 
  20   2   4       13.64       14.40     48.22 o 
 -23   3   4       55.97       86.63     46.81 o 
 -21   3   4      384.25      314.44     61.46 o 
 -19   3   4      322.87      333.29     58.56 o 
 -17   3   4       36.93       76.81     36.27 o 
 -15   3   4     1041.82      988.34     58.60 o 
 -13   3   4     5888.61     5850.75    103.97 o 
 -11   3   4     1544.56     1572.76     49.64 o 
  -9   3   4        4.93       13.06     11.75 o 
  -7   3   4     4630.03     4400.87     76.39 o 
  -5   3   4      398.58      426.99     22.63 o 
  -3   3   4     1632.98     1700.83     40.41 o 
  -1   3   4     3752.34     3772.06     57.50 o 
   1   3   4     3622.09     3874.67     54.59 o 
   3   3   4     8637.11     8332.12     92.78 o 
   5   3   4       77.54       49.46     12.72 o 
   7   3   4      478.76      497.57     29.64 o 
   9   3   4     2919.01     2722.73     70.78 o 
  11   3   4      242.66      273.10     32.39 o 
  13   3   4      213.76      241.75     35.31 o 
  15   3   4        4.32        3.27     26.53 o 
  17   3   4        2.22      -13.86     28.28 o 
  19   3   4       90.46      128.23     59.27 o 
 -22   4   4      946.18     1009.56     92.08 o 
 -20   4   4      174.26      141.26     47.84 o 
 -18   4   4       14.05       13.85     31.23 o 
 -16   4   4     6432.67     6144.35    228.82 o 
 -14   4   4     1465.52     1399.20     56.32 o 
 -12   4   4      298.26      259.56     28.21 o 
 -10   4   4     5107.29     4824.79     93.83 o 
  -8   4   4     2024.21     2077.35     53.54 o 
  -6   4   4      882.02      748.47     31.95 o 
  -4   4   4    15172.51    14897.24    126.88 o 
  -2   4   4     8804.05     9057.91    129.63 o 
   0   4   4    16114.66    15864.83    190.57 o 
   2   4   4      111.22      129.46     18.86 o 
   4   4   4       35.60       43.32     12.17 o 
   6   4   4    16946.75    17020.06    233.66 o 
   8   4   4     3437.45     3438.87     76.02 o 
  10   4   4      119.02      117.41     25.35 o 
  12   4   4     1134.05     1095.36     55.49 o 
  14   4   4       33.35       22.23     26.51 o 
  16   4   4       96.37       90.03     37.10 o 
  18   4   4      123.07      193.69     55.55 o 
 -21   5   4      194.21      120.52     57.03 o 
 -19   5   4       88.07      118.16     44.52 o 
 -17   5   4      138.50      149.90     44.76 o 
 -15   5   4      287.73      261.20     41.52 o 
 -13   5   4     1292.58     1156.55     51.99 o 
 -11   5   4      888.89      879.87     42.63 o 
  -9   5   4     4828.73     4553.24     85.26 o 
  -7   5   4       42.00       63.62     15.90 o 
  -5   5   4     1864.73     1893.34     50.48 o 
  -3   5   4      898.04      817.38     33.06 o 
  -1   5   4    22794.79    24036.57    417.27 o 
   1   5   4      303.83      309.92     25.60 o 
   3   5   4     1138.60     1089.49     35.25 o 
   5   5   4      538.62      412.85     25.98 o 
   7   5   4     1615.96     1859.25     55.00 o 
   9   5   4     2931.13     2773.04     73.65 o 
  11   5   4      174.79      222.37     31.92 o 
  13   5   4      164.31      146.54     36.85 o 
  15   5   4     4445.97     4271.00    153.33 o 
  17   5   4      119.25      113.93     46.44 o 
  19   5   4      211.39      165.28     64.68 o 
 -22   6   4       20.30       51.02     49.84 o 
 -20   6   4       65.81       74.59     51.17 o 
 -18   6   4       59.10       55.01     38.34 o 
 -16   6   4      398.65      455.45     49.30 o 
 -14   6   4       16.11       21.29     20.73 o 
 -12   6   4     1310.72     1421.22     60.89 o 
 -10   6   4      403.12      441.47     33.17 o 
  -8   6   4        0.89        0.35     14.10 o 
  -6   6   4      218.45      240.05     24.93 o 
  -4   6   4      327.74      277.86     24.17 o 
  -2   6   4      129.95      295.80     22.90 o 
   0   6   4     3597.14     3777.31     90.00 o 
   2   6   4      175.15      279.75     29.71 o 
   4   6   4     2128.67     1958.29     45.38 o 
   6   6   4     2894.61     2611.00     60.95 o 
   8   6   4       65.05       43.80     18.89 o 
  10   6   4        6.16        4.92     18.16 o 
  12   6   4      900.91      842.62     71.47 o 
  14   6   4     1085.35      922.25     77.81 o 
  16   6   4       10.86       40.99     38.55 o 
  18   6   4        7.20       19.48     39.98 o 
 -21   7   4       15.18       37.85     49.59 o 
 -19   7   4      158.13      178.99     60.81 o 
 -17   7   4      841.62      786.95     70.20 o 
 -15   7   4        3.44       15.68     25.65 o 
 -13   7   4      421.27      395.36     38.73 o 
 -11   7   4      285.42      293.92     34.13 o 
  -9   7   4      268.52      359.70     32.14 o 
  -7   7   4     2114.90     1886.19     58.92 o 
  -5   7   4        0.12        6.46     13.66 o 
  -3   7   4     1397.18     1308.01     46.75 o 
  -1   7   4    23781.95    26099.46    298.79 o 
   1   7   4     2187.98     2525.46     55.03 o 
   3   7   4     2045.50     1983.08     68.15 o 
   5   7   4      471.46      421.82     37.04 o 
   7   7   4     1273.73     1291.88     61.69 o 
   9   7   4      924.49      831.28     58.26 o 
  11   7   4       20.36       32.44     31.51 o 
  13   7   4      794.32      703.15     69.57 o 
  15   7   4     1529.99     1520.55    115.70 o 
  17   7   4       33.61       60.98     43.08 o 
 -20   8   4       18.08       21.47     44.73 o 
 -18   8   4      286.89      245.92     68.65 o 
 -16   8   4      230.48      300.95     56.61 o 
 -14   8   4      566.26      549.23     52.93 o 
 -12   8   4      176.61      193.91     32.25 o 
 -10   8   4     6165.04     6268.86    134.62 o 
  -8   8   4     2529.96     2680.41     74.12 o 
  -6   8   4     5542.19     5636.80    102.62 o 
  -4   8   4    14470.44    14559.03    159.80 o 
  -2   8   4      943.95      882.15     40.64 o 
   0   8   4     1294.24     1053.63     40.75 o 
   2   8   4     1243.49     1264.22     58.61 o 
   4   8   4       88.32      128.14     28.66 o 
   6   8   4     9582.04     9514.12    280.97 o 
   8   8   4      179.96      218.39     38.41 o 
  10   8   4      612.58      539.93     65.76 o 
  12   8   4     2382.29     2397.17    118.15 o 
  14   8   4      351.49      302.01     59.57 o 
  16   8   4      136.23      179.34     54.25 o 
  18   8   4      449.79      508.77    179.76 o 
 -19   9   4      563.13      677.68     98.79 o 
 -17   9   4       50.52       29.76     34.74 o 
 -15   9   4      939.95      965.84     78.89 o 
 -13   9   4     3514.43     3491.70    115.00 o 
 -11   9   4      359.04      314.24     46.72 o 
  -9   9   4      262.36      216.43     32.91 o 
  -7   9   4     3156.65     3325.30     84.67 o 
  -5   9   4     2508.88     2488.39     72.04 o 
  -3   9   4       11.80       50.90     19.19 o 
  -1   9   4      166.24      134.93     23.30 o 
   1   9   4     1227.09     1439.84     65.32 o 
   3   9   4      583.49      528.58     44.01 o 
   5   9   4     1095.19      990.12     59.43 o 
   7   9   4       43.63       34.17     24.93 o 
   9   9   4     1247.31     1018.33     78.14 o 
  11   9   4     1418.32     1351.47     92.41 o 
  13   9   4       95.46       94.21     43.68 o 
  15   9   4      106.85      143.74     49.44 o 
  17   9   4        0.03        6.96     38.96 o 
 -18  10   4       82.62       68.93     39.56 o 
 -16  10   4       29.08        2.80     32.91 o 
 -14  10   4       12.12       20.77     29.24 o 
 -12  10   4     1369.04     1289.74     74.98 o 
 -10  10   4     1245.17     1208.52     71.75 o 
  -8  10   4      700.84      664.13     54.22 o 
  -6  10   4       30.39       22.06     19.18 o 
  -4  10   4       73.66       83.27     25.75 o 
  -2  10   4      710.49      766.32     46.79 o 
   0  10   4       28.80       52.07     26.13 o 
   2  10   4       17.74       46.79     25.87 o 
   4  10   4       48.72       40.72     26.24 o 
   6  10   4      489.59      403.26     49.92 o 
   8  10   4       26.10       33.48     28.99 o 
  10  10   4        2.18      -17.45     29.35 o 
  12  10   4      609.52      524.86     73.39 o 
  14  10   4      476.26      411.79     69.38 o 
  16  10   4       68.24       64.23     46.00 o 
 -17  11   4       72.98       57.25     39.98 o 
 -15  11   4       16.71        9.53     33.94 o 
 -13  11   4     2958.29     2978.74    116.14 o 
 -11  11   4        8.58        5.25     25.81 o 
  -9  11   4       18.86       12.62     25.59 o 
  -7  11   4        4.53        0.48     26.29 o 
  -5  11   4        7.25       -1.73     21.50 o 
  -3  11   4      618.66      638.05     43.61 o 
  -1  11   4       62.55       67.14     28.32 o 
   1  11   4      307.25      303.27     45.65 o 
   3  11   4       76.73       88.55     30.99 o 
   5  11   4        0.05       18.63     27.00 o 
   7  11   4        0.39       11.66     26.59 o 
   9  11   4      427.42      423.95     68.09 o 
  11  11   4       18.16       24.60     38.16 o 
  13  11   4        0.73       14.91     36.08 o 
  15  11   4      219.91      317.32     69.15 o 
 -16  12   4      478.69      485.95     76.66 o 
 -14  12   4      785.42      905.07     83.95 o 
 -12  12   4        9.04       -0.73     29.31 o 
 -10  12   4     1649.01     1600.25     86.63 o 
  -8  12   4     1129.09     1092.50     71.22 o 
  -6  12   4     4875.99     4739.74    133.95 o 
  -4  12   4      296.32      313.11     46.95 o 
  -2  12   4      489.34      413.72     47.98 o 
   0  12   4     5589.82     5436.41    140.66 o 
   2  12   4      692.47      646.58     58.32 o 
   4  12   4       76.23      105.55     36.55 o 
   6  12   4      961.32      889.41     66.06 o 
   8  12   4      491.45      444.02     69.28 o 
  10  12   4      107.08      172.30     50.92 o 
  12  12   4      427.23      489.45     78.66 o 
  14  12   4       58.30      108.61     50.84 o 
 -15  13   4      510.99      438.25     73.31 o 
 -13  13   4      205.64      284.19     55.85 o 
 -11  13   4        1.63       -0.18     30.72 o 
  -9  13   4      171.34      123.74     43.86 o 
  -7  13   4       59.03      115.36     37.24 o 
  -5  13   4      530.50      564.61     65.43 o 
  -3  13   4      474.44      406.09     64.41 o 
  -1  13   4      270.93      275.65     55.69 o 
   1  13   4      572.59      522.18     55.86 o 
   3  13   4      293.73      336.46     53.33 o 
   5  13   4      140.31      179.45     43.81 o 
   7  13   4       22.42       51.41     39.59 o 
   9  13   4      708.48      696.97     78.40 o 
  11  13   4       10.65       30.84     40.28 o 
  13  13   4        2.40       23.34     40.08 o 
 -14  14   4      167.99      184.00     54.73 o 
 -12  14   4      799.47      893.68     76.40 o 
 -10  14   4       15.20       59.52     37.85 o 
  -8  14   4      147.44      156.33     43.58 o 
  -6  14   4      218.78      260.01     58.29 o 
  -4  14   4       69.84       83.40     41.75 o 
  -2  14   4       13.60       11.11     34.77 o 
   0  14   4        8.71       22.98     37.28 o 
   2  14   4     2762.39     2648.39    112.47 o 
   4  14   4      196.60      176.26     45.40 o 
   6  14   4      100.65       70.51     41.36 o 
   8  14   4      179.17      209.21     55.78 o 
  10  14   4       46.43       33.85     48.08 o 
 -13  15   4       92.57       95.94     47.87 o 
 -11  15   4        0.78        8.98     33.74 o 
  -9  15   4       79.88      110.09     49.12 o 
  -7  15   4       33.78       57.30     39.36 o 
  -5  15   4       24.71       24.08     39.16 o 
  -3  15   4       88.32       53.53     41.67 o 
  -1  15   4        1.07        5.69     38.96 o 
   1  15   4       11.08        2.10     39.42 o 
   3  15   4       60.10       35.65     42.91 o 
   5  15   4       15.81      -11.95     35.05 o 
   7  15   4      116.51      132.98     48.33 o 
   9  15   4      491.34      543.66     81.13 o 
 -10  16   4       85.02       94.07     50.85 o 
  -8  16   4       57.38       54.43     45.97 o 
  -6  16   4      553.48      690.45     84.05 o 
  -4  16   4      769.96      798.26     86.20 o 
  -2  16   4       11.36       -8.36     36.31 o 
   0  16   4      473.82      499.56     79.67 o 
   2  16   4      202.77      259.08     64.25 o 
   4  16   4        0.08      -27.80     44.98 o 
   6  16   4      309.86      303.56     81.25 o 
  -5  17   4       97.36       82.83     49.26 o 
  -3  17   4      583.08      719.43     92.40 o 
  -1  17   4      222.87      245.02     64.18 o 
   1  17   4      150.32      175.33     58.84 o 
   3  17   4      159.56      261.49     81.74 o 
 -23   1   5       45.21       60.30     42.15 o 
 -21   1   5      137.78      134.94     46.34 o 
 -19   1   5      147.91      212.18     49.65 o 
 -17   1   5      127.37       95.44     39.86 o 
 -15   1   5     1372.92     1262.93     77.49 o 
 -13   1   5      563.46      657.11     31.72 o 
 -11   1   5     6745.24     7449.85    114.26 o 
  -9   1   5     7491.91     7337.81     97.08 o 
  -7   1   5     9913.64    10143.80    133.25 o 
  -5   1   5      374.78      404.87     19.79 o 
  -3   1   5    12225.06    12259.78    154.71 o 
  -1   1   5    37074.02    37739.45    524.83 o 
   1   1   5    16881.22    17682.31    254.82 o 
   3   1   5    10306.73     9803.91    118.31 o 
   5   1   5     5151.04     5396.94     97.01 o 
   7   1   5      303.86      302.18     25.26 o 
   9   1   5      361.91      320.33     30.80 o 
  11   1   5       37.24       54.26     22.67 o 
  13   1   5       41.15       57.89     25.36 o 
  15   1   5      112.03      142.13     38.16 o 
  17   1   5      343.80      347.39     65.56 o 
  19   1   5        6.62       22.21     43.05 o 
 -22   2   5      553.89      691.00     77.06 o 
 -20   2   5       27.40        8.79     32.99 o 
 -18   2   5       13.78        6.03     28.93 o 
 -16   2   5     1595.11     1571.06     90.41 o 
 -14   2   5      158.92      207.93     30.88 o 
 -12   2   5     8673.04     9691.41    194.11 o 
 -10   2   5     8605.93     8180.58    118.28 o 
  -8   2   5     2392.27     2415.67     72.49 o 
  -6   2   5      637.02      530.36     23.48 o 
  -4   2   5    17203.19    17930.46    176.25 o 
  -2   2   5     1958.34     1790.07     40.22 o 
   0   2   5     2086.83     1965.71     43.64 o 
   2   2   5     3384.37     3153.89     66.14 o 
   4   2   5     4005.98     4360.11    114.64 o 
   6   2   5     3495.10     3189.25     63.54 o 
   8   2   5     7755.81     7985.43    115.83 o 
  10   2   5     1155.40     1136.85     51.12 o 
  12   2   5     4484.92     4545.12    105.72 o 
  14   2   5      920.76      927.59     64.58 o 
  16   2   5      193.52      225.90     53.76 o 
  18   2   5      403.81      610.96     77.38 o 
 -23   3   5       36.90       24.44     39.57 o 
 -21   3   5        2.80       50.25     37.90 o 
 -19   3   5     1191.34     1204.20     87.31 o 
 -17   3   5       70.42       92.38     38.71 o 
 -15   3   5      542.89      493.10     45.32 o 
 -13   3   5     2851.17     2542.22     79.45 o 
 -11   3   5     1160.04     1092.56     40.00 o 
  -9   3   5     1524.01     1686.49     44.62 o 
  -7   3   5    12773.59    12745.15    165.42 o 
  -5   3   5     1489.64     1276.31     37.79 o 
  -3   3   5    45048.53    45535.17    569.47 o 
  -1   3   5    20954.57    20382.63    279.66 o 
   1   3   5      659.44      676.71     32.73 o 
   3   3   5    16182.21    16416.93    239.50 o 
   5   3   5     1202.41     1183.20     36.34 o 
   7   3   5       55.49       95.18     18.39 o 
   9   3   5     4483.14     4631.77     92.56 o 
  11   3   5      412.10      498.39     39.55 o 
  13   3   5      138.93      130.25     36.02 o 
  15   3   5      459.73      539.63     57.09 o 
  17   3   5      290.47      376.42     77.73 o 
  19   3   5       87.51      133.08     62.14 o 
 -22   4   5      209.98      205.08     56.07 o 
 -20   4   5      120.06      120.01     45.41 o 
 -18   4   5       44.11       45.34     34.85 o 
 -16   4   5     1471.85     1417.66     71.36 o 
 -14   4   5     2996.49     2841.08     91.13 o 
 -12   4   5      313.89      269.99     27.60 o 
 -10   4   5     1539.81     1543.66     48.87 o 
  -8   4   5     3195.37     3345.53     67.16 o 
  -6   4   5     1050.56     1096.41     38.66 o 
  -4   4   5     9738.57    10029.70    136.36 o 
  -2   4   5     1814.11     1936.89     47.11 o 
   0   4   5     1481.15     1621.16     58.89 o 
   2   4   5    15665.70    17106.57    285.82 o 
   4   4   5      357.33      344.86     23.70 o 
   6   4   5      295.17      286.24     23.95 o 
   8   4   5      585.29      552.03     34.07 o 
  10   4   5     2188.85     2173.99     68.65 o 
  12   4   5     1626.31     1411.87     73.44 o 
  14   4   5      437.79      421.06     54.52 o 
  16   4   5       32.39       42.46     37.16 o 
  18   4   5      152.80      122.95     58.21 o 
 -23   5   5        0.84       -5.86     40.65 o 
 -21   5   5      421.94      473.28     72.74 o 
 -19   5   5     1325.51     1223.24     90.00 o 
 -17   5   5      464.45      319.52     57.24 o 
 -15   5   5       89.34       83.63     29.88 o 
 -13   5   5       88.81      102.66     24.17 o 
 -11   5   5      163.86      216.18     27.81 o 
  -9   5   5      714.38      602.44     33.97 o 
  -7   5   5      161.71      186.28     23.48 o 
  -5   5   5     4110.26     4752.94     80.92 o 
  -3   5   5     1077.22      958.21     36.74 o 
  -1   5   5     3696.09     3819.10     68.72 o 
   1   5   5        5.36        7.75     11.21 o 
   3   5   5    20370.49    20888.65    223.40 o 
   5   5   5      999.72      965.95     46.14 o 
   7   5   5      452.96      465.67     30.80 o 
   9   5   5      986.16      896.81     44.96 o 
  11   5   5     2179.95     2007.12    108.84 o 
  13   5   5      721.98      680.82     66.76 o 
  15   5   5      978.81      980.52     82.17 o 
  17   5   5      630.52      694.04     76.14 o 
 -22   6   5     1808.82     1632.34    133.00 o 
 -20   6   5       84.28       59.66     47.56 o 
 -18   6   5      827.83      746.75     72.83 o 
 -16   6   5     2437.07     2381.89    108.96 o 
 -14   6   5        4.02       -9.36     20.43 o 
 -12   6   5      200.10      223.54     30.65 o 
 -10   6   5     4492.42     4433.71     91.41 o 
  -8   6   5      577.75      598.69     35.20 o 
  -6   6   5     1007.25      715.75     36.30 o 
  -4   6   5     3364.75     3067.17     68.41 o 
  -2   6   5      361.34      323.09     24.92 o 
   0   6   5    31322.54    35038.59    588.88 o 
   2   6   5    22524.71    23587.80    342.72 o 
   4   6   5     2989.70     3136.98     63.57 o 
   6   6   5     7481.90     7423.03    104.95 o 
   8   6   5        4.68       26.68     17.67 o 
  10   6   5      122.93      140.16     40.22 o 
  12   6   5     2198.34     2165.37    108.73 o 
  14   6   5        1.24      -29.16     29.84 o 
  16   6   5      244.94      222.63     56.23 o 
  18   6   5     2764.02     3173.11    203.90 o 
 -21   7   5        7.82        8.65     47.24 o 
 -19   7   5     1553.66     1656.08    126.91 o 
 -17   7   5        5.15       15.95     30.79 o 
 -15   7   5     1181.99     1205.05     69.47 o 
 -13   7   5      278.31      263.98     35.17 o 
 -11   7   5      829.75      851.01     46.34 o 
  -9   7   5     1597.29     1562.99     57.40 o 
  -7   7   5     4509.21     4953.21     95.35 o 
  -5   7   5        1.40       -5.32     12.67 o 
  -3   7   5     6945.35     6638.60    117.68 o 
  -1   7   5       41.66        8.92     12.54 o 
   1   7   5        0.85        7.46     11.81 o 
   3   7   5     1043.25     1163.30     54.40 o 
   5   7   5     6198.65     6103.72    162.49 o 
   7   7   5     3741.24     3618.44     98.42 o 
   9   7   5     4121.52     4066.19    138.64 o 
  11   7   5      746.92      648.72     64.90 o 
  13   7   5        3.12      -30.53     30.53 o 
  15   7   5     2087.51     2165.11    121.18 o 
  17   7   5       14.01       17.19     39.89 o 
 -20   8   5       33.66       25.65     45.27 o 
 -18   8   5       30.82       49.00     43.80 o 
 -16   8   5       12.57       29.92     32.06 o 
 -14   8   5       17.53       11.37     28.78 o 
 -12   8   5       70.19       46.10     23.54 o 
 -10   8   5     1045.61      875.77     47.94 o 
  -8   8   5     1627.97     1575.44     59.75 o 
  -6   8   5      739.87      808.79     43.17 o 
  -4   8   5     3249.95     3173.46     82.82 o 
  -2   8   5     1418.24     1383.93     57.27 o 
   0   8   5     1153.10     1077.63     51.45 o 
   2   8   5      933.46      774.88     48.98 o 
   4   8   5      367.48      401.51     40.55 o 
   6   8   5      415.02      347.00     42.34 o 
   8   8   5       38.14       15.67     27.92 o 
  10   8   5     1322.00     1351.13     89.08 o 
  12   8   5        1.65       -7.84     33.08 o 
  14   8   5      101.29       64.46     40.25 o 
  16   8   5       34.35       99.13     48.85 o 
 -19   9   5      762.37      832.27     98.91 o 
 -17   9   5       52.28      100.86     40.30 o 
 -15   9   5       36.53       52.10     36.02 o 
 -13   9   5       40.50       94.46     32.97 o 
 -11   9   5      112.86      100.87     28.65 o 
  -9   9   5        2.66        8.27     18.94 o 
  -7   9   5      635.45      736.30     44.89 o 
  -5   9   5      327.80      314.02     34.62 o 
  -3   9   5     3358.22     3468.29     89.85 o 
  -1   9   5       14.19        3.30     14.93 o 
   1   9   5      886.72      912.57     54.82 o 
   3   9   5        2.27       21.84     22.29 o 
   5   9   5      784.58      726.38     53.26 o 
   7   9   5       65.07       80.45     30.71 o 
   9   9   5     4048.20     3969.52    146.97 o 
  11   9   5        1.10       -0.25     32.35 o 
  13   9   5       67.55       88.56     42.43 o 
  15   9   5      630.11      727.60     81.75 o 
 -20  10   5       25.98       42.11     49.71 o 
 -18  10   5      268.75      251.39     72.56 o 
 -16  10   5      294.09      330.14     73.42 o 
 -14  10   5       11.82       39.93     35.99 o 
 -12  10   5        0.04       20.36     26.96 o 
 -10  10   5     3767.42     3972.97    150.43 o 
  -8  10   5      726.16      671.76     46.44 o 
  -6  10   5      458.84      425.88     39.44 o 
  -4  10   5     1111.44     1068.64     56.43 o 
  -2  10   5      135.84      200.56     32.72 o 
   0  10   5     4561.88     4354.16    116.20 o 
   2  10   5      841.88      799.03     55.87 o 
   4  10   5      204.64      183.22     38.52 o 
   6  10   5     8720.32     8214.30    404.81 o 
   8  10   5      238.01      273.99     55.48 o 
  10  10   5        7.19       17.60     31.59 o 
  12  10   5     1136.48     1206.88     94.00 o 
  14  10   5       29.33       18.10     39.49 o 
 -19  11   5      311.21      334.94     84.63 o 
 -17  11   5       53.10       74.21     40.85 o 
 -15  11   5      316.30      378.58     66.71 o 
 -13  11   5     1025.92     1128.92     76.35 o 
 -11  11   5        0.13       11.01     27.97 o 
  -9  11   5     2401.55     2359.34     97.34 o 
  -7  11   5     1778.31     1847.41     84.89 o 
  -5  11   5        7.16        4.44     21.83 o 
  -3  11   5     1486.41     1459.90     62.10 o 
  -1  11   5      398.85      406.23     47.53 o 
   1  11   5      125.50      135.74     35.75 o 
   3  11   5     2901.29     2886.17    123.79 o 
   5  11   5      330.80      349.01     50.89 o 
   7  11   5      178.65      153.40     46.72 o 
   9  11   5      102.99      123.69     45.59 o 
  11  11   5        1.89       -0.72     35.29 o 
  13  11   5       13.96      -16.95     36.07 o 
 -16  12   5       91.01       76.06     44.46 o 
 -14  12   5       31.21       51.09     39.12 o 
 -12  12   5      143.63      150.11     41.14 o 
 -10  12   5      226.52      234.88     45.86 o 
  -8  12   5        1.13       10.16     27.67 o 
  -6  12   5      496.74      549.26     60.73 o 
  -4  12   5       87.87       81.79     31.75 o 
  -2  12   5      791.00      799.07     59.00 o 
   0  12   5      168.76      165.49     40.79 o 
   2  12   5     1568.38     1667.10     83.94 o 
   4  12   5      182.21      200.42     44.02 o 
   6  12   5        6.67      -22.74     29.41 o 
   8  12   5      421.60      404.38     68.43 o 
  10  12   5      217.97      289.21     63.44 o 
  12  12   5       33.94       44.66     40.52 o 
 -15  13   5      133.87      194.30     54.21 o 
 -13  13   5      146.40      191.52     45.70 o 
 -11  13   5      576.69      644.65     65.36 o 
  -9  13   5      481.04      595.26     63.87 o 
  -7  13   5      312.85      378.95     53.53 o 
  -5  13   5      287.54      384.85     64.47 o 
  -3  13   5        9.74       11.70     33.78 o 
  -1  13   5        0.72       -0.34     25.66 o 
   1  13   5      634.79      705.77     61.73 o 
   3  13   5      439.38      487.00     56.56 o 
   5  13   5       19.57       16.35     33.42 o 
   7  13   5      466.37      534.11     75.63 o 
   9  13   5      181.42      217.77     56.00 o 
  11  13   5      202.97      226.03     61.10 o 
 -14  14   5      239.37      281.07     63.45 o 
 -12  14   5      494.37      482.20     68.12 o 
 -10  14   5      254.56      298.16     53.30 o 
  -8  14   5       60.86       38.59     37.47 o 
  -6  14   5       88.33      101.47     46.02 o 
  -4  14   5     1884.62     1941.84    113.54 o 
  -2  14   5        0.41        4.72     36.52 o 
   0  14   5      187.46      166.67     51.97 o 
   2  14   5     1479.31     1502.54     87.70 o 
   4  14   5      188.90      224.71     56.08 o 
   6  14   5      292.54      335.82     66.08 o 
   8  14   5      525.29      478.61     77.64 o 
  10  14   5       64.70       86.67     46.45 o 
 -13  15   5      868.70     1059.09     95.24 o 
 -11  15   5       95.92       93.24     56.26 o 
  -9  15   5       81.66      109.87     49.09 o 
  -7  15   5      382.81      450.80     74.32 o 
  -5  15   5      577.41      599.09     78.37 o 
  -3  15   5      354.51      409.59     70.26 o 
  -1  15   5      389.55      380.09     68.81 o 
   1  15   5      222.05      213.03     58.25 o 
   3  15   5       61.30       43.07     34.84 o 
   5  15   5       83.60      131.13     51.00 o 
   7  15   5      196.77      243.56     61.13 o 
 -10  16   5      120.04      155.13     55.81 o 
  -8  16   5        0.08       -8.23     39.65 o 
  -6  16   5       26.26       -5.82     38.21 o 
  -4  16   5      378.36      456.03     77.84 o 
  -2  16   5       49.66       66.05     42.88 o 
   0  16   5      158.30      222.86     60.09 o 
   2  16   5      395.28      494.92     81.06 o 
   4  16   5       16.88       86.70     55.16 o 
   6  16   5      100.42      188.51     56.44 o 
  -5  17   5        3.57        9.52     40.82 o 
  -3  17   5       16.67       27.12     43.04 o 
  -1  17   5       27.54       51.56     48.67 o 
   1  17   5       18.90       59.14     48.75 o 
 -24   0   6      322.60      273.67     94.61 o 
 -22   0   6       61.86      102.42     59.76 o 
 -20   0   6      133.80      150.59     89.88 o 
 -18   0   6     1208.05      984.92    108.51 o 
 -16   0   6     5180.88     4862.20    212.41 o 
 -14   0   6       15.77       52.76     46.06 o 
 -12   0   6      286.62      270.80     58.72 o 
 -10   0   6     1099.04     1318.28     90.08 o 
  -8   0   6     1256.59     1452.36     85.14 o 
  -6   0   6     4965.26     5044.93    245.35 o 
  -4   0   6    26423.57    29224.38   1070.39 o 
  -2   0   6     9219.23     9245.15    306.39 o 
   0   0   6     9562.23    10060.15    171.65 o 
   2   0   6     1160.43     1197.90     47.18 o 
   4   0   6     6751.70     8618.91    260.60 o 
   6   0   6     1785.10     1828.82     72.75 o 
   8   0   6     4187.01     3981.73    117.73 o 
  10   0   6      259.22      231.40     44.10 o 
  12   0   6     2459.36     2598.80    116.51 o 
  14   0   6      355.47      343.90     86.68 o 
  16   0   6      193.23      219.93     80.10 o 
  18   0   6      313.76      323.13     96.93 o 
 -23   1   6        4.32       37.36     40.49 o 
 -21   1   6        1.92       32.96     33.62 o 
 -19   1   6      186.63      171.03     46.99 o 
 -17   1   6      128.38       84.26     38.86 o 
 -15   1   6     1607.16     1433.98     82.32 o 
 -13   1   6       67.84      101.18     20.44 o 
 -11   1   6      118.59      118.87     19.27 o 
  -9   1   6       51.37        4.97     14.43 o 
  -7   1   6      644.49      618.35     29.47 o 
  -5   1   6     9970.95    10214.52    162.84 o 
  -3   1   6     2147.28     1979.95     56.84 o 
  -1   1   6     2520.73     2516.33     47.89 o 
   1   1   6    11743.28    11743.83    201.37 o 
   3   1   6      204.62      240.90     23.38 o 
   5   1   6      594.61      635.69     29.14 o 
   7   1   6        0.17       24.34     13.24 o 
   9   1   6      549.65      489.82     35.78 o 
  11   1   6        8.07      -10.34     20.27 o 
  13   1   6       69.42       46.77     28.76 o 
  15   1   6      448.91      472.56     70.01 o 
  17   1   6       17.27       32.96     40.99 o 
  19   1   6       25.28       63.45     47.24 o 
 -24   2   6      165.09      158.31     54.45 o 
 -22   2   6       13.10       -0.71     33.49 o 
 -20   2   6      609.67      524.52     65.94 o 
 -18   2   6        9.49       -3.55     27.44 o 
 -16   2   6     3029.58     3115.95    122.20 o 
 -14   2   6       64.40       79.71     23.25 o 
 -12   2   6     2374.43     2573.87     71.88 o 
 -10   2   6     4476.01     4445.67     87.08 o 
  -8   2   6     5880.83     6372.87    174.20 o 
  -6   2   6      717.65      668.65     27.46 o 
  -4   2   6     2271.42     2121.94     47.28 o 
  -2   2   6      561.61      482.49     24.13 o 
   0   2   6        9.04       15.66      9.65 o 
   2   2   6      769.43      720.38     35.54 o 
   4   2   6        4.62       13.69     13.60 o 
   6   2   6      104.99       91.71     16.12 o 
   8   2   6      779.40      784.55     39.39 o 
  10   2   6      210.41      220.44     30.61 o 
  12   2   6     5711.48     5746.16    140.09 o 
  14   2   6       35.01       38.31     33.56 o 
  16   2   6       12.79       11.15     37.36 o 
  18   2   6      224.78      232.17     59.62 o 
 -23   3   6       33.95       45.23     40.26 o 
 -21   3   6       33.98       63.62     39.53 o 
 -19   3   6        7.96       18.91     32.54 o 
 -17   3   6     2144.05     2199.00    125.90 o 
 -15   3   6       86.73       83.32     26.98 o 
 -13   3   6      832.39      791.46     46.87 o 
 -11   3   6     3705.14     3651.42     93.07 o 
  -9   3   6     1668.16     1509.11     42.18 o 
  -7   3   6      670.22      602.28     28.32 o 
  -5   3   6      119.61      103.61     16.67 o 
  -3   3   6     8898.01     9967.35    152.45 o 
  -1   3   6      547.08      677.31     28.57 o 
   1   3   6     4137.20     4443.88     99.22 o 
   3   3   6     2198.35     2276.86     64.73 o 
   5   3   6     1919.77     1989.74     65.48 o 
   7   3   6       40.80       34.29     13.92 o 
   9   3   6     4784.74     5073.71     97.33 o 
  11   3   6      451.20      478.36     48.08 o 
  13   3   6      476.66      491.78     54.32 o 
  15   3   6      275.46      298.03     51.89 o 
  17   3   6       76.29      101.74     47.66 o 
 -22   4   6      117.03       79.77     43.91 o 
 -20   4   6       27.28       57.38     39.08 o 
 -18   4   6        3.67      -16.98     29.29 o 
 -16   4   6      760.91      893.93     71.91 o 
 -14   4   6       24.38       17.33     21.25 o 
 -12   4   6      642.67      628.07     34.92 o 
 -10   4   6     1751.22     1911.67     53.32 o 
  -8   4   6     1700.06     1511.57     47.03 o 
  -6   4   6      165.57      144.89     20.01 o 
  -4   4   6     8900.57     9411.75    108.98 o 
  -2   4   6    21478.91    21831.40    335.31 o 
   0   4   6     5571.43     6201.03    122.19 o 
   2   4   6     4686.24     5031.92     82.95 o 
   4   4   6    21340.91    22284.66    366.16 o 
   6   4   6       25.95       73.32     15.84 o 
   8   4   6      372.46      428.52     30.89 o 
  10   4   6     2686.22     2681.54     93.52 o 
  12   4   6       16.27        2.80     25.56 o 
  14   4   6      145.61      162.09     40.97 o 
  16   4   6       78.41      124.57     54.51 o 
  18   4   6      159.60      193.66     84.69 o 
 -23   5   6        0.10       27.88     48.65 o 
 -21   5   6      213.00      156.59     51.07 o 
 -19   5   6     2287.76     2227.18    141.73 o 
 -17   5   6        6.70        5.36     28.87 o 
 -15   5   6     3729.55     3408.11    104.93 o 
 -13   5   6     5748.55     5751.89    104.46 o 
 -11   5   6      510.75      468.12     32.96 o 
  -9   5   6      856.80      733.07     37.29 o 
  -7   5   6      456.41      496.88     30.43 o 
  -5   5   6    15502.83    16717.24    155.51 o 
  -3   5   6       59.59       38.47     13.90 o 
  -1   5   6      663.43      865.48     35.99 o 
   1   5   6    12444.84    12945.97    211.16 o 
   3   5   6     9611.48     9985.87    162.50 o 
   5   5   6     1318.36     1459.79     44.91 o 
   7   5   6     1292.11     1102.98     43.56 o 
   9   5   6     1512.87     1394.49     67.66 o 
  11   5   6        0.06        7.05     24.74 o 
  13   5   6      750.31      729.69     71.30 o 
  15   5   6      896.78      944.94     83.06 o 
  17   5   6      118.23       96.69     56.62 o 
 -22   6   6       94.62      116.64     56.87 o 
 -20   6   6      115.50       66.09     41.40 o 
 -18   6   6       76.19       79.94     39.57 o 
 -16   6   6        1.04        0.36     24.13 o 
 -14   6   6       12.14       14.07     23.40 o 
 -12   6   6      252.37      277.90     32.57 o 
 -10   6   6       13.41       41.08     18.54 o 
  -8   6   6       46.60      102.55     21.22 o 
  -6   6   6      932.38      889.87     40.91 o 
  -4   6   6      407.93      435.87     29.81 o 
  -2   6   6       14.35        4.10     12.31 o 
   0   6   6     3167.06     3152.42     97.96 o 
   2   6   6     4074.71     4113.62     74.74 o 
   4   6   6      108.66      138.08     21.05 o 
   6   6   6      679.23      676.81     36.82 o 
   8   6   6     1870.79     1752.04     72.68 o 
  10   6   6       20.26       23.66     31.27 o 
  12   6   6        8.21        0.18     30.65 o 
  14   6   6      125.41      107.43     45.35 o 
  16   6   6        0.01      -10.36     33.12 o 
 -21   7   6      580.92      517.88    115.92 o 
 -19   7   6      767.53      826.30     94.99 o 
 -17   7   6      244.92      290.69     56.44 o 
 -15   7   6      776.81      709.67     61.14 o 
 -13   7   6      621.75      734.43     46.66 o 
 -11   7   6      660.30      643.07     42.29 o 
  -9   7   6       67.06       48.69     19.59 o 
  -7   7   6      118.67       73.29     20.17 o 
  -5   7   6    16598.99    17244.83    176.63 o 
  -3   7   6       58.63      107.56     21.17 o 
  -1   7   6     3980.61     3865.44     78.76 o 
   1   7   6    11073.74    11016.56    256.23 o 
   3   7   6      727.42      725.13     35.85 o 
   5   7   6     5374.31     5567.63    138.61 o 
   7   7   6     3450.45     3263.22    152.09 o 
   9   7   6      578.31      525.30     59.42 o 
  11   7   6     1232.34     1137.63     82.53 o 
  13   7   6      324.38      330.61     63.32 o 
  15   7   6       97.98      188.02     56.39 o 
  17   7   6        5.21       29.87     40.00 o 
 -20   8   6      450.00      489.66     93.95 o 
 -18   8   6       52.29       60.03     46.17 o 
 -16   8   6      540.95      593.63     64.35 o 
 -14   8   6      702.73      720.13     56.15 o 
 -12   8   6     3702.72     3707.96     96.59 o 
 -10   8   6      861.47      891.06     49.57 o 
  -8   8   6     8680.08     8514.22    134.69 o 
  -6   8   6        5.33       11.74     16.63 o 
  -4   8   6      266.84      328.63     31.54 o 
  -2   8   6       28.58       11.77     14.78 o 
   0   8   6     1442.91     1488.56     51.16 o 
   2   8   6     6610.49     6666.67    131.14 o 
   4   8   6     8326.56     8199.95    194.73 o 
   6   8   6     1271.98     1212.63     80.24 o 
   8   8   6     1317.41     1264.92     85.74 o 
  10   8   6     1505.13     1538.80     97.11 o 
  12   8   6      138.75      192.86     52.19 o 
  14   8   6      520.31      561.56     75.29 o 
  16   8   6      846.31      901.46    100.60 o 
 -21   9   6      256.24      403.62    162.81 o 
 -19   9   6        9.29      -25.15     42.96 o 
 -17   9   6      508.38      514.03     66.40 o 
 -15   9   6      186.74      183.85     49.67 o 
 -13   9   6      792.32      744.96     58.31 o 
 -11   9   6     1330.89     1328.84     62.52 o 
  -9   9   6      920.04      895.23     50.56 o 
  -7   9   6     7990.84     8104.30    135.74 o 
  -5   9   6     2699.30     2530.35     75.56 o 
  -3   9   6      488.93      489.03     39.03 o 
  -1   9   6      649.83      722.19     40.41 o 
   1   9   6     6930.15     6738.69    139.45 o 
   3   9   6      726.32      722.79     53.38 o 
   5   9   6      393.58      378.96     45.92 o 
   7   9   6     3562.06     3053.52    127.49 o 
   9   9   6      900.33      876.28     76.89 o 
  11   9   6       69.00       50.07     37.39 o 
  13   9   6     1139.07     1175.05     94.80 o 
  15   9   6       94.24       94.81     46.70 o 
 -20  10   6       62.68       84.50     56.79 o 
 -18  10   6       10.62      -14.70     42.31 o 
 -16  10   6      173.87      204.56     52.83 o 
 -14  10   6      841.66      756.53     72.08 o 
 -12  10   6      422.00      442.40     52.83 o 
 -10  10   6     2582.82     2501.30    124.13 o 
  -8  10   6      264.36      233.95     34.93 o 
  -6  10   6     3507.72     3515.32     93.88 o 
  -4  10   6      861.61      860.11     52.08 o 
  -2  10   6       61.51       82.20     24.53 o 
   0  10   6      163.33      162.01     34.45 o 
   2  10   6     1220.79     1169.56     66.66 o 
   4  10   6     1406.65     1292.28     70.83 o 
   6  10   6     1874.43     1650.58     97.88 o 
   8  10   6       29.49       12.97     31.84 o 
  10  10   6       32.67       21.99     34.25 o 
  12  10   6        5.48       17.49     36.45 o 
  14  10   6        6.63       46.15     41.06 o 
 -19  11   6        0.97        2.70     44.19 o 
 -17  11   6      171.60      141.78     46.00 o 
 -15  11   6     1162.57     1147.92     91.80 o 
 -13  11   6      679.95      799.85     75.49 o 
 -11  11   6       36.82       52.48     31.01 o 
  -9  11   6      200.54      238.42     44.31 o 
  -7  11   6      561.76      559.65     45.01 o 
  -5  11   6     2604.82     2351.41     85.54 o 
  -3  11   6      623.52      667.73     54.13 o 
  -1  11   6       53.82       46.41     28.39 o 
   1  11   6     5326.17     4928.33    226.83 o 
   3  11   6     2424.63     2549.16     99.65 o 
   5  11   6     1703.45     1557.95    100.52 o 
   7  11   6      643.45      585.32     70.46 o 
   9  11   6      649.37      609.06     74.24 o 
  11  11   6       75.47       52.70     39.03 o 
  13  11   6      186.31      178.99     55.30 o 
 -18  12   6      114.86      206.33    126.63 o 
 -16  12   6      193.26      261.21     60.97 o 
 -14  12   6     1349.65     1493.81    104.06 o 
 -12  12   6      306.12      260.68     49.86 o 
 -10  12   6      486.48      459.15     58.13 o 
  -8  12   6      908.60      918.69     65.95 o 
  -6  12   6        6.18       20.54     30.12 o 
  -4  12   6      301.79      259.44     43.94 o 
  -2  12   6     1724.04     1547.34     79.90 o 
   0  12   6       34.48       47.24     29.62 o 
   2  12   6     2562.56     2470.50    102.12 o 
   4  12   6      155.28      131.80     44.92 o 
   6  12   6        0.46        8.96     31.43 o 
   8  12   6      293.94      446.85     71.58 o 
  10  12   6     1135.92     1211.82     99.56 o 
  12  12   6      198.64      228.79     60.55 o 
 -15  13   6       12.17       -1.25     36.46 o 
 -13  13   6      265.28      260.02     58.09 o 
 -11  13   6       43.56        8.16     30.50 o 
  -9  13   6       54.57       42.76     35.01 o 
  -7  13   6      668.82      741.47     77.51 o 
  -5  13   6       55.17       55.91     38.61 o 
  -3  13   6       53.15       53.28     37.26 o 
  -1  13   6       28.92       44.27     30.52 o 
   1  13   6       35.17       45.91     31.65 o 
   3  13   6      780.60      704.56     73.91 o 
   5  13   6       96.39       99.53     43.69 o 
   7  13   6       70.04       93.16     44.11 o 
   9  13   6       30.97       28.25     38.51 o 
  11  13   6       25.75       29.75     42.91 o 
 -14  14   6       30.00       37.03     41.15 o 
 -12  14   6      148.13      132.72     43.56 o 
 -10  14   6        9.68       24.29     32.40 o 
  -8  14   6      183.27      225.71     57.34 o 
  -6  14   6      887.23      964.18     85.14 o 
  -4  14   6       27.14        5.07     37.05 o 
  -2  14   6       36.98       46.32     39.42 o 
   0  14   6        0.02      -10.39     31.42 o 
   2  14   6      488.41      425.75     60.46 o 
   4  14   6      107.01      130.89     48.88 o 
   6  14   6       52.30       92.47     43.10 o 
   8  14   6       67.97       80.04     45.10 o 
 -13  15   6       45.41       48.05     81.40 o 
 -11  15   6      166.94      208.22     68.63 o 
  -9  15   6      306.14      351.15     69.98 o 
  -7  15   6      128.08      129.66     50.20 o 
  -5  15   6       42.33       71.63     44.42 o 
  -3  15   6       20.10       30.82     39.17 o 
  -1  15   6       46.97       62.41     42.79 o 
   1  15   6        0.08       21.85     42.28 o 
   3  15   6      642.51      650.06     78.97 o 
   5  15   6        7.60        8.56     37.09 o 
   7  15   6       68.43       81.11     45.88 o 
 -10  16   6       14.59       21.46     41.64 o 
  -8  16   6      387.41      473.60     80.61 o 
  -6  16   6      210.30      206.44     59.07 o 
  -4  16   6      139.55      172.84     54.50 o 
  -2  16   6      294.05      250.47     61.79 o 
   0  16   6      230.97      221.26     62.09 o 
   2  16   6      263.98      285.68     80.22 o 
   4  16   6      114.19      149.77     69.14 o 
  -5  17   6      197.96      263.81     68.78 o 
  -3  17   6       51.90       75.37     50.26 o 
  -1  17   6      147.93      184.58     59.58 o 
 -23   1   7        4.55       29.22     37.38 o 
 -21   1   7        2.77       27.42     35.01 o 
 -19   1   7        3.07       -5.21     30.31 o 
 -17   1   7        0.15        0.14     28.09 o 
 -15   1   7      766.99      753.69     64.80 o 
 -13   1   7      237.52      298.60     46.78 o 
 -11   1   7     4002.77     4266.45    117.93 o 
  -9   1   7      133.21       76.21     16.14 o 
  -7   1   7     5969.45     6948.17    181.38 o 
  -5   1   7    20396.21    20692.26    322.13 o 
  -3   1   7    15276.44    15829.49    235.27 o 
  -1   1   7     3004.87     3229.91     68.13 o 
   1   1   7     4628.27     4326.57    108.85 o 
   3   1   7      240.18      320.97     27.90 o 
   5   1   7        4.07       12.76     11.17 o 
   7   1   7      166.24      265.40     26.00 o 
   9   1   7        1.24       -7.74     15.71 o 
  11   1   7      272.85      267.09     41.88 o 
  13   1   7      536.10      575.85     63.45 o 
  15   1   7       16.26       22.83     39.85 o 
  17   1   7        0.02       15.72     41.97 o 
 -24   2   7      386.60      473.67     79.58 o 
 -22   2   7      101.69      146.56     49.55 o 
 -20   2   7       25.10       16.75     34.06 o 
 -18   2   7      586.35      552.58     64.90 o 
 -16   2   7       11.48       60.06     33.30 o 
 -14   2   7     5128.05     5085.71    145.09 o 
 -12   2   7      180.59      212.04     26.56 o 
 -10   2   7      716.01      632.12     35.50 o 
  -8   2   7    10268.72     9644.60     97.60 o 
  -6   2   7      128.67      180.27     19.07 o 
  -4   2   7     1787.18     1723.71     45.71 o 
  -2   2   7      357.91      272.27     20.74 o 
   0   2   7     3464.80     3334.25     56.56 o 
   2   2   7     2055.71     2275.79     74.23 o 
   4   2   7    12078.45    11843.29    232.71 o 
   6   2   7     3538.05     3882.50     95.61 o 
   8   2   7      610.91      538.07     44.15 o 
  10   2   7     8393.55     8527.38    163.03 o 
  12   2   7        8.40       16.14     26.11 o 
  14   2   7      473.53      495.29     69.35 o 
  16   2   7     2046.74     2211.72    122.31 o 
  18   2   7        3.39       22.06     40.86 o 
 -23   3   7       53.72       46.53     40.44 o 
 -21   3   7       37.58       32.39     34.44 o 
 -19   3   7      273.83      274.85     55.91 o 
 -17   3   7      140.51      138.76     42.33 o 
 -15   3   7      498.31      537.59     56.70 o 
 -13   3   7      331.39      330.35     35.52 o 
 -11   3   7     5535.72     5728.64    110.02 o 
  -9   3   7    13988.48    15056.00    256.21 o 
  -7   3   7     3593.53     3372.42     82.42 o 
  -5   3   7    34588.90    36150.62    549.64 o 
  -3   3   7     3024.52     3005.07     61.49 o 
  -1   3   7    19495.23    23043.74    344.84 o 
   1   3   7    19004.74    20289.31    267.87 o 
   3   3   7      369.04      354.08     30.45 o 
   5   3   7       44.35       77.12     22.63 o 
   7   3   7    12253.18    12544.53    179.90 o 
   9   3   7      136.28       98.42     29.70 o 
  11   3   7      347.75      389.66     49.54 o 
  13   3   7     2777.86     2780.21    106.60 o 
  15   3   7        3.77       -0.24     36.28 o 
  17   3   7      209.28      202.48     68.29 o 
 -22   4   7        0.92       20.31     38.08 o 
 -20   4   7        1.61       21.95     35.62 o 
 -18   4   7      340.29      262.59     55.15 o 
 -16   4   7     1440.48     1409.36    103.30 o 
 -14   4   7     2820.20     2628.21     86.95 o 
 -12   4   7      754.71      899.35     38.80 o 
 -10   4   7        9.72        4.18     13.67 o 
  -8   4   7     2281.79     2092.04     56.12 o 
  -6   4   7     1355.42     1471.71     47.39 o 
  -4   4   7     1244.17     1527.31     47.31 o 
  -2   4   7    18831.59    20824.88    165.84 o 
   0   4   7      987.94      957.13     39.20 o 
   2   4   7     1395.71     1114.86     48.98 o 
   4   4   7      286.30      354.02     33.87 o 
   6   4   7      412.23      401.33     38.62 o 
   8   4   7     2927.31     2853.86     93.02 o 
  10   4   7     3595.83     3665.23    111.58 o 
  12   4   7       16.41        5.21     27.35 o 
  14   4   7       61.74       48.99     37.42 o 
  16   4   7      151.83      136.70     56.74 o 
 -23   5   7       50.46       43.06     40.40 o 
 -21   5   7      993.25     1091.18     90.87 o 
 -19   5   7       73.42      120.62     46.26 o 
 -17   5   7      780.13      776.73     69.41 o 
 -15   5   7      687.39      669.50     52.87 o 
 -13   5   7       28.83       37.57     22.68 o 
 -11   5   7     2655.86     2539.48     67.52 o 
  -9   5   7     3670.38     3998.99     86.76 o 
  -7   5   7        1.20        3.97     13.15 o 
  -5   5   7     2966.27     2561.18     64.29 o 
  -3   5   7     2196.44     1964.10     55.32 o 
  -1   5   7      326.10      379.18     27.02 o 
   1   5   7     5169.12     5795.21    140.07 o 
   3   5   7      465.91      469.81     36.15 o 
   5   5   7     1418.41     1413.11     61.58 o 
   7   5   7     3416.72     3504.66    115.75 o 
   9   5   7      753.18      677.90     52.52 o 
  11   5   7       24.18       15.03     27.84 o 
  13   5   7      104.84      109.72     44.07 o 
  15   5   7      874.78      830.02     97.06 o 
  17   5   7      468.39      425.37     87.57 o 
 -22   6   7      370.27      378.11    104.29 o 
 -20   6   7        6.15       12.40     35.86 o 
 -18   6   7     1641.48     1507.67     96.53 o 
 -16   6   7      921.60      877.27     72.25 o 
 -14   6   7       13.14        3.63     21.63 o 
 -12   6   7     2924.55     3074.83     80.40 o 
 -10   6   7     2696.28     2699.92     73.60 o 
  -8   6   7     1334.84     1337.83     51.84 o 
  -6   6   7     1538.93     1423.47     51.93 o 
  -4   6   7     1299.74     1406.36     50.30 o 
  -2   6   7    33652.11    35776.99    462.85 o 
   0   6   7       55.75       80.27     18.65 o 
   2   6   7        5.54        4.84     13.30 o 
   4   6   7     9554.92     9911.81    239.43 o 
   6   6   7     2138.36     1962.52     76.41 o 
   8   6   7     1018.06     1051.89     75.39 o 
  10   6   7      102.33      100.72     39.57 o 
  12   6   7      275.90      295.64     58.84 o 
  14   6   7      891.47      829.90     95.61 o 
  16   6   7      365.08      479.77     90.68 o 
 -21   7   7      969.55      894.64    104.64 o 
 -19   7   7      295.32      303.86     72.14 o 
 -17   7   7        9.80      -24.13     30.96 o 
 -15   7   7     1216.82     1198.16     69.90 o 
 -13   7   7      723.55      686.00     53.69 o 
 -11   7   7     4842.63     4594.23    112.56 o 
  -9   7   7     1752.50     1622.81     60.61 o 
  -7   7   7      811.97      895.00     45.31 o 
  -5   7   7       18.26       16.10     16.07 o 
  -3   7   7      665.12      635.82     37.46 o 
  -1   7   7      151.55       97.61     20.74 o 
   1   7   7     4088.65     4202.16    119.84 o 
   3   7   7     1498.15     1719.48     54.24 o 
   5   7   7     3750.12     3643.75    125.81 o 
   7   7   7     6690.63     6386.17    172.82 o 
   9   7   7     2324.08     2225.28    110.41 o 
  11   7   7       36.86        3.13     30.41 o 
  13   7   7     1021.29     1107.16     89.98 o 
  15   7   7      117.29      131.26     51.47 o 
 -20   8   7       85.10       80.58     52.16 o 
 -18   8   7        0.25      -28.22     31.51 o 
 -16   8   7        7.31       32.36     29.62 o 
 -14   8   7       22.17       25.67     26.13 o 
 -12   8   7     1663.98     1697.74     68.11 o 
 -10   8   7        0.02       -2.19     18.48 o 
  -8   8   7     1016.64      963.84     50.41 o 
  -6   8   7     1598.91     1631.23     61.49 o 
  -4   8   7     1710.55     1723.23     60.96 o 
  -2   8   7      816.73      844.56     43.46 o 
   0   8   7        1.09       16.64     15.95 o 
   2   8   7      709.50      693.92     48.21 o 
   4   8   7      784.38      799.02     66.09 o 
   6   8   7      137.85      128.65     41.91 o 
   8   8   7      805.87      832.16     72.81 o 
  10   8   7        1.87        1.08     30.51 o 
  12   8   7       16.32       -5.01     32.38 o 
  14   8   7       20.08       22.40     39.86 o 
 -21   9   7      326.25      339.92     86.55 o 
 -19   9   7      117.63      112.38     55.21 o 
 -17   9   7      164.81       66.69     49.24 o 
 -15   9   7      645.73      678.64     69.35 o 
 -13   9   7     1280.68     1283.95     72.66 o 
 -11   9   7        3.54       -0.28     21.54 o 
  -9   9   7      191.38      209.13     35.48 o 
  -7   9   7      215.22      220.90     33.70 o 
  -5   9   7     2529.45     2377.23     75.10 o 
  -3   9   7        4.01       13.12     19.35 o 
  -1   9   7     1305.42     1361.56     58.08 o 
   1   9   7     6881.17     6742.23    141.20 o 
   3   9   7     1285.54     1193.96     64.21 o 
   5   9   7      237.12      218.04     49.58 o 
   7   9   7     1299.95     1024.51     79.56 o 
   9   9   7      140.44      117.07     44.55 o 
  11   9   7       65.14       68.24     41.03 o 
  13   9   7      220.47      287.04     62.73 o 
  15   9   7      202.20      242.94     62.57 o 
 -20  10   7        0.41       -6.85     44.06 o 
 -18  10   7      121.99      117.90     59.17 o 
 -16  10   7        0.19       19.42     33.24 o 
 -14  10   7     2765.03     2676.65    125.08 o 
 -12  10   7      566.94      615.94     55.47 o 
 -10  10   7      311.85      287.80     40.04 o 
  -8  10   7     9368.04     9285.52    155.99 o 
  -6  10   7     1555.09     1465.75     64.41 o 
  -4  10   7      608.25      627.27     44.44 o 
  -2  10   7     4719.03     4559.64    121.88 o 
   0  10   7     1074.24     1015.81     62.23 o 
   2  10   7      551.80      560.74     52.79 o 
   4  10   7     3819.59     3348.70    133.93 o 
   6  10   7       74.43       72.01     37.16 o 
   8  10   7      339.39      248.40     55.31 o 
  10  10   7      742.09      797.41     79.54 o 
  12  10   7       13.65       36.56     36.77 o 
  14  10   7       22.21       68.19     44.88 o 
 -19  11   7       41.30       44.46     50.14 o 
 -17  11   7      161.26      201.67     65.86 o 
 -15  11   7       37.77       74.36     39.99 o 
 -13  11   7       38.63       26.57     34.58 o 
 -11  11   7      615.01      654.38     58.32 o 
  -9  11   7      687.36      688.78     57.43 o 
  -7  11   7      723.88      709.51     50.17 o 
  -5  11   7      203.03      208.24     34.99 o 
  -3  11   7     2052.19     1769.11     82.14 o 
  -1  11   7      579.61      607.04     53.12 o 
   1  11   7      582.63      552.30     54.78 o 
   3  11   7      419.88      457.78     67.25 o 
   5  11   7     1796.02     1724.73    104.86 o 
   7  11   7      637.09      629.67     73.78 o 
   9  11   7       18.23       41.50     36.49 o 
  11  11   7      440.75      393.56     70.90 o 
  13  11   7      868.02     1138.80    100.33 o 
 -18  12   7       16.45       14.60     63.48 o 
 -16  12   7       19.42       27.26     36.42 o 
 -14  12   7       16.97       32.63     36.66 o 
 -12  12   7      566.71      610.11     61.85 o 
 -10  12   7      417.07      449.67     55.45 o 
  -8  12   7      335.40      319.15     50.65 o 
  -6  12   7       42.28       19.00     35.55 o 
  -4  12   7     3580.37     3415.49    115.13 o 
  -2  12   7      913.38      793.45     61.93 o 
   0  12   7      103.10      101.05     35.29 o 
   2  12   7       63.63       53.37     37.12 o 
   4  12   7        1.15        9.05     33.87 o 
   6  12   7        0.90       17.05     33.00 o 
   8  12   7      123.04      116.96     46.67 o 
  10  12   7       16.82       12.14     38.58 o 
  12  12   7      138.64      181.93     57.78 o 
 -15  13   7       14.59        9.89     37.74 o 
 -13  13   7        1.58      -18.94     35.04 o 
 -11  13   7      296.37      282.09     59.31 o 
  -9  13   7       24.30       27.60     30.76 o 
  -7  13   7      768.75      801.93     88.18 o 
  -5  13   7      595.92      631.34     71.07 o 
  -3  13   7      438.08      444.35     53.98 o 
  -1  13   7      109.85      141.95     40.02 o 
   1  13   7       82.37       63.57     32.75 o 
   3  13   7       78.27      116.77     46.12 o 
   5  13   7      415.51      371.71     67.76 o 
   7  13   7      197.81      183.74     53.67 o 
   9  13   7        1.23        9.13     35.11 o 
 -14  14   7      457.86      604.17     80.68 o 
 -12  14   7      181.14      265.72     61.20 o 
 -10  14   7        9.71       18.02     36.85 o 
  -8  14   7      853.97      901.97     84.08 o 
  -6  14   7       83.18       99.15     43.26 o 
  -4  14   7      256.02      199.52     54.79 o 
  -2  14   7      298.41      324.43     63.34 o 
   0  14   7      236.38      329.73     54.71 o 
   2  14   7      481.15      446.32     70.03 o 
   4  14   7      474.13      516.83     74.32 o 
   6  14   7       11.61        5.80     35.43 o 
   8  14   7        0.56      -25.31     33.69 o 
 -11  15   7      176.22      258.87     63.37 o 
  -9  15   7      149.84      194.47     57.20 o 
  -7  15   7       75.15      142.66     49.80 o 
  -5  15   7      565.19      660.71     77.07 o 
  -3  15   7       24.40       17.87     40.44 o 
  -1  15   7      168.57      249.06     61.64 o 
   1  15   7     1518.96     1586.20    133.26 o 
   3  15   7        0.55       24.33     35.95 o 
   5  15   7      282.78      320.23     68.85 o 
  -8  16   7        2.92       17.15     41.66 o 
  -6  16   7      333.02      364.02     71.74 o 
  -4  16   7       48.25       62.22     46.00 o 
  -2  16   7       99.47      143.61     54.19 o 
   0  16   7      115.98      118.08     62.04 o 
   2  16   7       19.18       38.81     53.61 o 
   4  16   7       46.41       36.18    100.06 o 
 -24   0   8        1.19       38.67     61.76 o 
 -22   0   8      187.37      175.63     71.17 o 
 -20   0   8     1232.62     1327.47    135.83 o 
 -18   0   8     7410.15     7531.80    301.59 o 
 -16   0   8     1248.27     1282.73    173.55 o 
 -14   0   8       58.96      138.61     52.15 o 
 -12   0   8        8.96        2.81     27.55 o 
 -10   0   8     1381.35     1851.87    148.11 o 
  -8   0   8    18783.91    21799.29   1180.87 o 
  -6   0   8    10143.04    11522.00    315.95 o 
  -4   0   8     1406.31     1337.44     59.16 o 
  -2   0   8      167.66      121.96     25.04 o 
   0   0   8     6080.51     7420.77    238.34 o 
   2   0   8      854.30     1118.06     51.35 o 
   4   0   8     2289.83     3172.39     89.36 o 
   6   0   8      205.59      223.16     34.43 o 
   8   0   8      131.11      113.64     33.16 o 
  10   0   8     4783.89     4467.81    213.68 o 
  12   0   8      697.48      637.74     96.89 o 
  14   0   8      110.73       85.08     61.96 o 
  16   0   8      740.71      724.50    113.20 o 
 -23   1   8        4.55       -0.70     35.69 o 
 -21   1   8      362.98      353.99     64.25 o 
 -19   1   8       29.17       16.16     32.30 o 
 -17   1   8     1168.02     1060.99     80.19 o 
 -15   1   8      168.47      233.04     46.28 o 
 -13   1   8      552.46      518.24     52.11 o 
 -11   1   8      115.04      105.36     30.15 o 
  -9   1   8       98.59      138.63     19.93 o 
  -7   1   8      240.54      241.99     20.44 o 
  -5   1   8    17040.53    18643.75    413.26 o 
  -3   1   8     2976.07     3000.48     80.04 o 
  -1   1   8     1784.68     1565.20     43.83 o 
   1   1   8    10083.60    10895.19    332.02 o 
   3   1   8     2070.81     2164.76     65.50 o 
   5   1   8      422.09      567.13     28.81 o 
   7   1   8        0.43       17.86     14.37 o 
   9   1   8        5.67       19.56     25.59 o 
  11   1   8      185.56      183.90     45.67 o 
  13   1   8      740.78      698.19     71.80 o 
  15   1   8       42.89       43.20     42.15 o 
  17   1   8       10.86       -3.19     38.62 o 
 -24   2   8      119.00      149.91     53.95 o 
 -22   2   8      252.46      181.45     52.35 o 
 -20   2   8      272.06      298.97     58.69 o 
 -18   2   8     2260.00     2052.41    109.11 o 
 -16   2   8     2149.45     1914.22     99.01 o 
 -14   2   8      311.05      315.92     50.40 o 
 -12   2   8     2852.85     2886.54     75.31 o 
 -10   2   8     1027.59     1032.62     49.59 o 
  -8   2   8      409.73      430.43     25.57 o 
  -6   2   8     1033.21     1063.51     38.80 o 
  -4   2   8     2880.27     3670.92     69.76 o 
  -2   2   8     1636.90     1357.91     42.53 o 
   0   2   8      962.97     1043.89     34.74 o 
   2   2   8      261.02      301.27     29.91 o 
   4   2   8     1435.58     1733.71     79.83 o 
   6   2   8      847.83      858.86     50.33 o 
   8   2   8      425.09      475.07     44.04 o 
  10   2   8     1906.72     1727.85     79.32 o 
  12   2   8      563.31      546.04     74.41 o 
  14   2   8      260.30      291.06     60.52 o 
  16   2   8       98.57      142.00     51.40 o 
 -23   3   8       91.51       97.81     46.50 o 
 -21   3   8      125.63      181.20     50.74 o 
 -19   3   8      723.52      787.12     73.70 o 
 -17   3   8       17.96       -1.10     25.86 o 
 -15   3   8      218.90      208.75     45.21 o 
 -13   3   8      378.52      302.12     34.72 o 
 -11   3   8     3953.07     3641.60     89.68 o 
  -9   3   8        3.83        9.83     12.55 o 
  -7   3   8     1140.57     1125.82     41.41 o 
  -5   3   8      663.79      627.62     32.39 o 
  -3   3   8      339.12      331.75     24.97 o 
  -1   3   8      127.09       93.28     17.00 o 
   1   3   8      133.61       82.11     20.33 o 
   3   3   8       34.10       17.37     16.68 o 
   5   3   8      701.63      777.87     47.80 o 
   7   3   8     1190.77     1080.67     59.77 o 
   9   3   8     1764.74     1700.71     77.83 o 
  11   3   8      565.43      593.83     54.30 o 
  13   3   8     1520.05     1571.78     99.46 o 
  15   3   8      460.04      571.52     76.55 o 
  17   3   8       15.83       37.23     50.53 o 
 -22   4   8        6.47       14.13     35.69 o 
 -20   4   8        7.19       -6.85     32.44 o 
 -18   4   8       11.34       15.16     30.45 o 
 -16   4   8       34.80       13.73     29.09 o 
 -14   4   8      113.84      143.67     30.86 o 
 -12   4   8       98.32       69.33     24.13 o 
 -10   4   8     9890.62    10499.23    124.95 o 
  -8   4   8     2118.54     2256.81     60.45 o 
  -6   4   8     6436.50     6680.08    130.70 o 
  -4   4   8    34098.53    36693.67    545.99 o 
  -2   4   8     7530.19     7696.21    133.48 o 
   0   4   8      743.20      889.77     35.12 o 
   2   4   8     4200.10     4020.35     94.75 o 
   4   4   8     4585.67     4423.46    104.67 o 
   6   4   8      216.66      245.13     37.97 o 
   8   4   8      218.08      183.02     37.21 o 
  10   4   8     2213.70     2164.74    105.05 o 
  12   4   8      265.63      279.42     47.78 o 
  14   4   8      275.60      285.54     71.99 o 
  16   4   8       15.94       65.04     51.34 o 
 -23   5   8       23.95       41.01     41.67 o 
 -21   5   8      505.90      530.68     74.72 o 
 -19   5   8      991.14      929.63     79.81 o 
 -17   5   8     1065.96     1124.58     83.51 o 
 -15   5   8     2467.24     2336.21    199.99 o 
 -13   5   8     1940.23     1845.74     98.25 o 
 -11   5   8      121.56      156.97     25.24 o 
  -9   5   8      702.64      682.67     37.96 o 
  -7   5   8     1122.47     1051.55     44.53 o 
  -5   5   8      560.69      636.89     35.63 o 
  -3   5   8      859.55      740.51     37.29 o 
  -1   5   8     1165.21     1190.78     44.38 o 
   1   5   8      113.15      158.97     20.86 o 
   3   5   8      633.78      640.04     43.73 o 
   5   5   8      154.88      192.18     33.59 o 
   7   5   8     2381.53     2258.78     85.04 o 
   9   5   8       81.06       86.94     31.89 o 
  11   5   8        0.89      -11.78     27.77 o 
  13   5   8      702.20      679.46     71.71 o 
  15   5   8      113.58      130.97     58.08 o 
 -22   6   8      103.85      143.99     61.96 o 
 -20   6   8      175.68      181.52     51.91 o 
 -18   6   8      145.87      113.17     42.94 o 
 -16   6   8      127.53       95.15     43.41 o 
 -14   6   8       10.32       22.83     24.85 o 
 -12   6   8        2.86       17.55     19.65 o 
 -10   6   8      373.19      397.79     34.73 o 
  -8   6   8      650.04      667.25     39.79 o 
  -6   6   8       50.90       77.16     20.34 o 
  -4   6   8      124.46       49.19     17.09 o 
  -2   6   8     6410.90     7271.77    121.05 o 
   0   6   8       80.75       49.63     17.42 o 
   2   6   8      541.65      535.45     32.35 o 
   4   6   8     2838.39     2814.95     88.83 o 
   6   6   8      737.38      712.16     51.53 o 
   8   6   8        3.80       26.06     30.95 o 
  10   6   8      139.71      113.42     41.80 o 
  12   6   8      115.72       85.98     41.19 o 
  14   6   8       98.88       81.36     44.47 o 
  16   6   8       82.74       68.41     54.52 o 
 -21   7   8        1.33       33.12     45.19 o 
 -19   7   8      264.17      351.95     64.82 o 
 -17   7   8      835.77      848.53     76.63 o 
 -15   7   8      318.09      377.18     49.96 o 
 -13   7   8      855.93      835.95     58.81 o 
 -11   7   8      791.24      810.50     47.77 o 
  -9   7   8      470.21      477.44     37.62 o 
  -7   7   8     4951.58     5269.89    105.19 o 
  -5   7   8     3318.66     3360.87     82.70 o 
  -3   7   8      179.41      151.20     25.29 o 
  -1   7   8      418.59      355.47     31.03 o 
   1   7   8     2467.09     2535.60     67.35 o 
   3   7   8        2.06        4.36     20.93 o 
   5   7   8      544.23      548.31     58.96 o 
   7   7   8     2285.80     2049.32    104.49 o 
   9   7   8      211.47      266.87     55.96 o 
  11   7   8      107.62      116.82     43.74 o 
  13   7   8      112.41      159.13     51.47 o 
  15   7   8      240.28      273.45     77.41 o 
 -20   8   8       10.69       56.44     47.25 o 
 -18   8   8      492.20      553.71     88.76 o 
 -16   8   8     2855.58     2682.73    123.54 o 
 -14   8   8      116.04       79.80     33.04 o 
 -12   8   8     4433.97     4493.65    170.51 o 
 -10   8   8    10856.23    10875.14    161.70 o 
  -8   8   8     6435.97     6517.31    147.64 o 
  -6   8   8     1466.35     1523.65     61.35 o 
  -4   8   8     1236.80     1162.62     52.65 o 
  -2   8   8     2352.85     2236.75     68.85 o 
   0   8   8       82.23       67.42     20.65 o 
   2   8   8     2239.45     2084.94     76.93 o 
   4   8   8     6913.22     6582.10    175.47 o 
   6   8   8     4004.94     3925.72    142.21 o 
   8   8   8        1.73       -4.35     28.65 o 
  10   8   8      891.65     1062.71     86.92 o 
  12   8   8       47.72       21.93     36.32 o 
  14   8   8      135.53      153.21     52.58 o 
 -21   9   8      460.27      554.50    101.51 o 
 -19   9   8       96.91       94.27     54.58 o 
 -17   9   8      207.61      168.37     58.68 o 
 -15   9   8       73.37       63.56     37.03 o 
 -13   9   8       13.01       16.11     25.61 o 
 -11   9   8     1277.55     1305.13     63.31 o 
  -9   9   8      194.18      178.32     33.14 o 
  -7   9   8     2233.01     2218.12     76.30 o 
  -5   9   8      150.80      166.77     30.82 o 
  -3   9   8     1359.69     1324.55     61.57 o 
  -1   9   8     4229.71     4568.43     98.55 o 
   1   9   8      279.17      314.89     41.79 o 
   3   9   8     2913.71     2630.09    115.17 o 
   5   9   8      973.25     1025.01     84.69 o 
   7   9   8     1019.71      959.84     78.19 o 
   9   9   8      151.21      132.91     44.85 o 
  11   9   8      701.87      636.84     77.70 o 
  13   9   8      811.48      908.31     90.06 o 
 -20  10   8        7.32        0.74     43.73 o 
 -18  10   8       52.33       14.82     41.84 o 
 -16  10   8     1332.96     1369.69     96.18 o 
 -14  10   8       16.94       41.55     35.25 o 
 -12  10   8       98.46       97.19     34.50 o 
 -10  10   8        0.04        0.95     21.86 o 
  -8  10   8      363.45      375.80     43.26 o 
  -6  10   8      783.69      806.68     50.85 o 
  -4  10   8      749.81      674.85     46.67 o 
  -2  10   8      260.34      288.75     43.48 o 
   0  10   8        1.13        6.64     23.63 o 
   2  10   8     2103.79     1828.50    100.89 o 
   4  10   8      843.02      746.72     71.57 o 
   6  10   8      164.52      159.46     46.87 o 
   8  10   8        0.03      -11.42     29.91 o 
  10  10   8       75.25      105.10     47.06 o 
  12  10   8       93.91       51.88     43.70 o 
 -19  11   8      290.09      239.07     75.59 o 
 -17  11   8        0.95       46.77     48.08 o 
 -15  11   8      358.46      371.86     77.35 o 
 -13  11   8       70.46       75.41     38.54 o 
 -11  11   8      616.39      612.76     58.18 o 
  -9  11   8     1519.59     1544.00     96.74 o 
  -7  11   8     1761.92     1674.01     72.07 o 
  -5  11   8      182.90      180.42     34.65 o 
  -3  11   8      867.23      914.68     63.37 o 
  -1  11   8     3045.98     2712.97    101.92 o 
   1  11   8      288.72      266.56     53.80 o 
   3  11   8      365.55      294.17     57.26 o 
   5  11   8        2.65        5.79     33.11 o 
   7  11   8        0.87       -5.45     31.39 o 
   9  11   8       98.82       76.24     41.61 o 
  11  11   8        2.67        5.20     37.57 o 
 -16  12   8      396.86      472.34     76.19 o 
 -14  12   8        9.41       26.28     35.69 o 
 -12  12   8        0.45      -22.78     28.31 o 
 -10  12   8        0.14       -3.31     28.12 o 
  -8  12   8      777.09      784.60     63.67 o 
  -6  12   8       69.25       79.79     36.87 o 
  -4  12   8      415.19      336.31     50.30 o 
  -2  12   8     3208.26     3006.50    111.77 o 
   0  12   8     1919.37     1776.50     88.97 o 
   2  12   8      794.67      774.49     75.00 o 
   4  12   8        1.06        0.24     32.39 o 
   6  12   8        0.26        0.62     31.78 o 
   8  12   8      416.43      412.77     72.38 o 
  10  12   8      432.18      386.51     73.61 o 
 -15  13   8      949.49     1139.95     96.32 o 
 -13  13   8      295.45      404.60     69.52 o 
 -11  13   8        0.04        6.22     29.26 o 
  -9  13   8      161.71      248.44     55.16 o 
  -7  13   8      124.96      114.64     53.10 o 
  -5  13   8      183.71      242.39     55.65 o 
  -3  13   8      791.55      758.96     63.83 o 
  -1  13   8       63.09       38.02     36.86 o 
   1  13   8      793.80      891.89     80.62 o 
   3  13   8      686.27      611.30     75.61 o 
   5  13   8      180.50      138.03     49.79 o 
   7  13   8      532.62      555.12     78.51 o 
   9  13   8       32.07       36.13     40.45 o 
 -14  14   8        0.20       29.23     41.61 o 
 -12  14   8       48.98       60.54     43.99 o 
 -10  14   8      441.76      525.64     78.39 o 
  -8  14   8      263.54      280.09     61.98 o 
  -6  14   8       52.77       36.91     39.36 o 
  -4  14   8      108.17      104.66     44.94 o 
  -2  14   8        8.95       44.51     31.61 o 
   0  14   8      203.09      207.33     63.02 o 
   2  14   8      486.14      568.04     75.44 o 
   4  14   8      374.55      425.73     73.95 o 
   6  14   8       74.24       79.70     47.64 o 
   8  14   8        0.22      -20.94     53.75 o 
 -11  15   8      139.20      182.79     54.47 o 
  -9  15   8      146.08       85.80     48.78 o 
  -7  15   8        7.17        4.55     40.16 o 
  -5  15   8       69.91       66.98     45.60 o 
  -3  15   8      166.41      174.10     54.37 o 
  -1  15   8      381.36      371.05     82.04 o 
   1  15   8      221.67      200.49     57.32 o 
   3  15   8       36.49       25.00     39.65 o 
   5  15   8       79.02      108.17     53.29 o 
  -8  16   8      116.22       64.57     49.39 o 
  -6  16   8      598.67      693.91     84.82 o 
  -4  16   8       98.77      158.76     53.90 o 
  -2  16   8       69.05      116.10     60.61 o 
   0  16   8      131.37      132.32     60.80 o 
   2  16   8        2.64       -9.39     50.62 o 
 -23   1   9        5.91       25.75     37.21 o 
 -21   1   9      172.89      181.18     52.65 o 
 -19   1   9      459.24      513.49     67.54 o 
 -17   1   9      256.64      313.21     56.10 o 
 -15   1   9        3.80       -0.16     24.55 o 
 -13   1   9     1303.07     1199.98     73.24 o 
 -11   1   9        5.52       11.00     13.03 o 
  -9   1   9     2752.72     2964.83     75.44 o 
  -7   1   9     6683.18     6553.12    183.02 o 
  -5   1   9      290.74      266.14     24.16 o 
  -3   1   9      193.98      198.71     23.41 o 
  -1   1   9        4.36       11.53     12.73 o 
   1   1   9     2971.39     3173.91     72.01 o 
   3   1   9        0.30       -0.85     14.57 o 
   5   1   9     1079.12     1115.33     54.10 o 
   7   1   9       46.31       55.38     27.17 o 
   9   1   9     1196.50     1062.68     75.85 o 
  11   1   9     1200.10     1154.39     85.29 o 
  13   1   9      116.98      131.77     50.12 o 
  15   1   9      535.78      696.44     79.12 o 
 -24   2   9      270.82      267.79     62.84 o 
 -22   2   9       25.16       57.50     39.30 o 
 -20   2   9       75.03       51.06     37.07 o 
 -18   2   9      437.56      411.21     64.37 o 
 -16   2   9     1610.42     1487.25    167.43 o 
 -14   2   9      619.58      609.48     57.39 o 
 -12   2   9      195.16      263.15     29.27 o 
 -10   2   9     4583.28     4539.32    108.03 o 
  -8   2   9      560.82      513.34     34.88 o 
  -6   2   9      668.42      764.60     35.80 o 
  -4   2   9    33479.34    33723.70    442.14 o 
  -2   2   9      595.03      549.70     30.56 o 
   0   2   9     6765.19     7430.13    116.86 o 
   2   2   9    14970.25    15245.79    320.95 o 
   4   2   9      155.11      193.51     30.28 o 
   6   2   9      711.33      681.12     47.85 o 
   8   2   9     3463.31     3424.79    104.26 o 
  10   2   9      723.92      698.65     67.27 o 
  12   2   9     1578.40     1625.68    101.22 o 
  14   2   9      555.62      572.54     74.10 o 
  16   2   9      402.11      477.03     78.13 o 
 -23   3   9        4.53       36.59     37.55 o 
 -21   3   9       12.15       31.99     34.67 o 
 -19   3   9      564.33      611.52     69.08 o 
 -17   3   9     1236.76     1271.25     86.73 o 
 -15   3   9        1.96      -18.74     22.74 o 
 -13   3   9     3386.28     3501.30     92.04 o 
 -11   3   9       10.39        9.34     16.92 o 
  -9   3   9     1490.12     1553.72     49.33 o 
  -7   3   9     3350.39     3386.67     72.98 o 
  -5   3   9     4531.37     4148.81     84.40 o 
  -3   3   9      235.35      174.31     22.45 o 
  -1   3   9     3080.38     3126.64     64.97 o 
   1   3   9       78.38      124.26     25.64 o 
   3   3   9     3697.82     3704.48     95.52 o 
   5   3   9     2201.62     2155.63     84.33 o 
   7   3   9        0.15       26.01     24.76 o 
   9   3   9     5498.02     5520.68    137.91 o 
  11   3   9      259.74      303.83     57.32 o 
  13   3   9      395.18      359.50     65.17 o 
  15   3   9        8.39        2.57     48.55 o 
 -22   4   9        3.76       15.52     36.06 o 
 -20   4   9       51.39       24.83     33.87 o 
 -18   4   9        0.20       14.22     32.44 o 
 -16   4   9      268.01      241.98     51.85 o 
 -14   4   9     2410.41     2202.13    102.20 o 
 -12   4   9      222.53      265.73     36.29 o 
 -10   4   9      120.85      155.31     23.84 o 
  -8   4   9      809.71     1001.81     43.43 o 
  -6   4   9        3.70       11.91     13.94 o 
  -4   4   9      247.98      240.96     27.12 o 
  -2   4   9     1605.02     1670.27     51.92 o 
   0   4   9      492.29      426.34     26.94 o 
   2   4   9       70.41       51.29     20.36 o 
   4   4   9      146.44       70.45     24.95 o 
   6   4   9        0.48       -5.54     21.23 o 
   8   4   9     1265.26     1167.51     68.25 o 
  10   4   9     4885.84     4598.76    137.60 o 
  12   4   9       81.19       90.54     42.78 o 
  14   4   9       15.90       17.29     45.36 o 
  16   4   9        3.80       -6.34     48.45 o 
 -23   5   9      350.03      429.40     76.59 o 
 -21   5   9      628.36      729.06     79.78 o 
 -19   5   9      428.68      475.66     67.37 o 
 -17   5   9      330.70      368.02     61.50 o 
 -15   5   9      702.17      627.88     62.71 o 
 -13   5   9      690.35      750.98     52.21 o 
 -11   5   9      842.72      788.32     42.05 o 
  -9   5   9       41.67       58.32     18.94 o 
  -7   5   9      426.66      303.50     28.90 o 
  -5   5   9     4854.26     4925.09     94.25 o 
  -3   5   9      982.75      865.27     41.41 o 
  -1   5   9       95.58      185.88     24.76 o 
   1   5   9     1159.06     1241.54     57.63 o 
   3   5   9     2061.72     1840.51     72.28 o 
   5   5   9     5145.13     4996.67    134.03 o 
   7   5   9       17.52       25.84     27.09 o 
   9   5   9       21.50       13.25     26.97 o 
  11   5   9       47.59       43.70     35.99 o 
  13   5   9      182.19      169.95     58.36 o 
  15   5   9      678.30      682.04     96.31 o 
 -22   6   9      534.52      507.80     77.18 o 
 -20   6   9        0.04       42.79     37.07 o 
 -18   6   9      188.24      232.61     53.84 o 
 -16   6   9     1378.39     1289.34     86.71 o 
 -14   6   9      620.00      555.19     50.40 o 
 -12   6   9     6368.65     6400.87    140.39 o 
 -10   6   9    10249.43    10095.03    192.73 o 
  -8   6   9     2269.56     2290.19     69.97 o 
  -6   6   9     1607.49     1514.21     56.94 o 
  -4   6   9     3540.04     3378.60     80.99 o 
  -2   6   9      264.78      272.47     30.81 o 
   0   6   9     1908.78     1761.59     56.11 o 
   2   6   9    10206.71     9868.90    161.10 o 
   4   6   9       79.14       82.52     28.31 o 
   6   6   9     1413.92     1259.92     67.30 o 
   8   6   9      413.95      383.67     61.79 o 
  10   6   9       33.86       44.84     35.98 o 
  12   6   9      497.64      511.37     71.19 o 
  14   6   9      689.89      623.17     92.17 o 
 -21   7   9      683.07      644.10     99.64 o 
 -19   7   9      405.85      448.21     69.79 o 
 -17   7   9        8.85       10.90     31.40 o 
 -15   7   9     1280.97     1253.62     73.03 o 
 -13   7   9    11295.72    11360.58    261.15 o 
 -11   7   9     1034.06      937.77     51.16 o 
  -9   7   9      729.67      670.47     44.23 o 
  -7   7   9     3992.57     3857.57     92.96 o 
  -5   7   9     1811.36     1846.09     64.53 o 
  -3   7   9      684.61      686.66     40.88 o 
  -1   7   9     4254.57     4136.77    102.25 o 
   1   7   9      931.73      966.37     45.72 o 
   3   7   9     2943.49     2919.38     91.84 o 
   5   7   9     3951.05     3738.17    254.49 o 
   7   7   9      422.47      383.50     61.27 o 
   9   7   9      149.08      141.01     44.66 o 
  11   7   9      462.01      630.32     78.64 o 
  13   7   9       71.28       81.19     45.79 o 
 -20   8   9      288.86      290.68     74.91 o 
 -18   8   9        9.42       -4.08     41.37 o 
 -16   8   9       71.76       85.10     40.52 o 
 -14   8   9     3100.57     3271.84    112.69 o 
 -12   8   9       53.26       82.45     31.72 o 
 -10   8   9     1943.81     1919.42     72.48 o 
  -8   8   9      353.15      357.64     39.14 o 
  -6   8   9      327.37      332.01     37.84 o 
  -4   8   9       14.66      -10.33     16.94 o 
  -2   8   9      491.48      524.30     38.64 o 
   0   8   9      544.01      536.21     38.50 o 
   2   8   9       66.54       63.38     32.45 o 
   4   8   9       48.58       45.96     35.16 o 
   6   8   9      255.09      215.65     50.50 o 
   8   8   9        1.56       11.71     30.23 o 
  10   8   9      609.41      585.73     74.16 o 
  12   8   9      176.52      244.91     60.46 o 
  14   8   9        9.56       38.96     52.19 o 
 -21   9   9       95.42       65.05     54.81 o 
 -19   9   9      124.38      165.80     64.35 o 
 -17   9   9      107.38       62.10     48.68 o 
 -15   9   9     1487.15     1531.46     83.93 o 
 -13   9   9     3172.84     3350.52    181.63 o 
 -11   9   9      123.78       89.93     28.49 o 
  -9   9   9     1022.84      945.01     55.34 o 
  -7   9   9     2721.54     2687.63     85.50 o 
  -5   9   9      171.64      186.61     32.65 o 
  -3   9   9      139.36      150.31     31.82 o 
  -1   9   9     1375.69     1183.85     65.31 o 
   1   9   9      319.52      276.92     52.67 o 
   3   9   9     3217.62     2852.43    143.03 o 
   5   9   9      753.18      720.45     72.90 o 
   7   9   9      262.49      249.41     53.93 o 
   9   9   9      454.57      384.48     67.71 o 
  11   9   9      125.47      139.43     50.01 o 
  13   9   9      424.93      498.71     81.07 o 
 -20  10   9      215.55      228.74     72.43 o 
 -18  10   9        3.21        1.43     41.69 o 
 -16  10   9      245.68      325.03     75.74 o 
 -14  10   9      830.15      892.83     77.83 o 
 -12  10   9      159.29      160.52     40.09 o 
 -10  10   9      691.46      662.18     50.36 o 
  -8  10   9      820.16      795.18     53.12 o 
  -6  10   9      138.83      119.90     30.74 o 
  -4  10   9      407.48      452.35     46.43 o 
  -2  10   9     2210.13     2061.89     94.66 o 
   0  10   9     1815.46     1686.84     94.94 o 
   2  10   9     3053.25     2555.54    227.29 o 
   4  10   9       24.38        3.87     31.70 o 
   6  10   9      269.09      213.87     52.27 o 
   8  10   9     1152.44     1221.56     95.48 o 
  10  10   9        3.10       -8.40     32.89 o 
  12  10   9      797.21      898.54     91.23 o 
 -19  11   9      377.98      391.85     89.05 o 
 -17  11   9       84.03       68.94     51.15 o 
 -15  11   9      277.55      303.12     71.86 o 
 -13  11   9      235.23      228.18     53.87 o 
 -11  11   9      718.51      759.85     62.56 o 
  -9  11   9        1.37       -0.45     23.82 o 
  -7  11   9     2791.72     2850.77     93.77 o 
  -5  11   9       41.38       51.21     30.57 o 
  -3  11   9      494.94      510.54     51.93 o 
  -1  11   9     1823.48     1899.84     88.98 o 
   1  11   9      202.29      209.06     50.58 o 
   3  11   9       56.73       37.69     35.90 o 
   5  11   9     1287.30     1207.59     93.75 o 
   7  11   9       57.51       49.06     39.61 o 
   9  11   9      165.61      164.37     52.55 o 
  11  11   9      101.22      115.49     51.50 o 
 -16  12   9       37.95       50.98     43.29 o 
 -14  12   9        3.67      -18.42     32.25 o 
 -12  12   9        1.45      -18.80     30.26 o 
 -10  12   9      593.48      671.00     61.36 o 
  -8  12   9      423.08      487.46     56.59 o 
  -6  12   9      282.22      293.65     54.87 o 
  -4  12   9      115.46      161.81     41.07 o 
  -2  12   9      178.78      208.69     44.60 o 
   0  12   9       74.08       91.90     40.50 o 
   2  12   9      542.09      576.24     73.06 o 
   4  12   9      140.77      137.50     47.63 o 
   6  12   9       33.82        9.21     36.25 o 
   8  12   9        2.09      -32.70     32.70 o 
  10  12   9      125.76      123.48     52.27 o 
 -15  13   9      167.71      188.98     57.26 o 
 -13  13   9       81.47      106.78     45.06 o 
 -11  13   9      120.40      187.05     46.54 o 
  -9  13   9      104.19      125.56     45.80 o 
  -7  13   9     2615.99     2673.75    146.60 o 
  -5  13   9        6.35       15.08     27.14 o 
  -3  13   9      119.25      140.06     40.46 o 
  -1  13   9      508.19      683.65     73.36 o 
   1  13   9       33.50       16.37     33.51 o 
   3  13   9       50.34       36.75     37.15 o 
   5  13   9      345.57      281.78     61.69 o 
   7  13   9       14.51       42.01     42.44 o 
 -14  14   9      114.76      153.19     53.20 o 
 -12  14   9        0.09        7.58     43.07 o 
 -10  14   9      438.18      555.57     78.84 o 
  -8  14   9        0.02       -2.15     36.74 o 
  -6  14   9      107.53       83.36     44.68 o 
  -4  14   9      635.64      720.12     76.63 o 
  -2  14   9      165.69      191.83     50.18 o 
   0  14   9      177.20      146.79     47.62 o 
   2  14   9      180.45      191.28     55.18 o 
   4  14   9       90.89       80.73     46.29 o 
   6  14   9       72.51       80.36     50.05 o 
 -11  15   9       11.10       28.12     44.77 o 
  -9  15   9       78.65      116.88     49.32 o 
  -7  15   9      403.74      522.97     80.29 o 
  -5  15   9        3.54        5.65     38.71 o 
  -3  15   9      124.97       92.13     51.57 o 
  -1  15   9     1537.86     1611.97    133.76 o 
   1  15   9       31.87        6.34     35.93 o 
   3  15   9      210.21      233.96     62.28 o 
  -8  16   9        0.68        1.13     95.53 o 
  -6  16   9       33.73       18.12     43.65 o 
  -4  16   9        0.17       27.19     48.16 o 
  -2  16   9        0.86       -0.81     44.03 o 
   0  16   9       23.54      -34.23     44.45 o 
 -24   0  10       99.97       68.78     63.89 o 
 -22   0  10      959.20      961.58    123.61 o 
 -20   0  10      152.19      128.06     66.08 o 
 -18   0  10     7878.67     7120.33    282.56 o 
 -16   0  10     1893.71     1681.43    208.31 o 
 -14   0  10       55.04       67.27     44.37 o 
 -12   0  10     5929.46     6033.10    217.45 o 
 -10   0  10        3.15       28.33     16.56 o 
  -8   0  10      680.86      779.77     50.97 o 
  -6   0  10     1174.98     1199.85     63.65 o 
  -4   0  10    33836.24    35221.61   1216.96 o 
  -2   0  10     8936.52     9076.93    457.89 o 
   0   0  10     3302.97     3584.28    102.41 o 
   2   0  10     2593.11     2133.84     77.63 o 
   4   0  10     1779.11     1802.45    127.45 o 
   6   0  10        7.34       23.70     35.98 o 
   8   0  10     3973.45     3842.64    193.81 o 
  10   0  10     1525.57     1483.00    134.67 o 
  12   0  10       99.33       85.26     62.16 o 
  14   0  10     1135.21     1216.01    136.62 o 
  16   0  10      243.07      322.69     96.66 o 
 -23   1  10       33.27       13.28     38.44 o 
 -21   1  10       28.27       15.98     34.83 o 
 -19   1  10       34.76       30.82     35.36 o 
 -17   1  10      907.71      866.79     74.96 o 
 -15   1  10      845.53      905.20     71.26 o 
 -13   1  10     1854.67     1881.42    128.26 o 
 -11   1  10     2710.99     2413.72     67.36 o 
  -9   1  10      625.19      742.53     34.42 o 
  -7   1  10     6194.24     6196.64    146.69 o 
  -5   1  10      236.95      302.41     26.26 o 
  -3   1  10     3458.15     3762.29    131.07 o 
  -1   1  10     7785.77     7559.74    104.72 o 
   1   1  10      356.92      485.70     27.80 o 
   3   1  10      135.72      235.43     31.09 o 
   5   1  10      769.39      710.20     50.90 o 
   7   1  10       21.85       34.64     30.56 o 
   9   1  10        4.79       20.57     31.14 o 
  11   1  10      450.06      460.48     67.57 o 
  13   1  10      823.91      834.20     81.97 o 
  15   1  10      291.91      330.46     68.89 o 
 -24   2  10       88.08       80.99     46.57 o 
 -22   2  10      357.22      294.66     62.27 o 
 -20   2  10      145.12      123.96     44.69 o 
 -18   2  10     1706.30     1633.05    100.41 o 
 -16   2  10      399.32      340.00     58.39 o 
 -14   2  10     1581.63     1705.07     91.35 o 
 -12   2  10     1488.40     1703.01     94.22 o 
 -10   2  10     3187.32     3543.82    108.74 o 
  -8   2  10     1282.44     1304.73     46.66 o 
  -6   2  10     1677.96     1658.73     53.47 o 
  -4   2  10      885.99     1064.37     43.57 o 
  -2   2  10      590.24      544.61     31.44 o 
   0   2  10      468.10      485.59     29.22 o 
   2   2  10      852.65      846.74     48.66 o 
   4   2  10     1161.20     1270.42     60.71 o 
   6   2  10       12.44       20.83     23.59 o 
   8   2  10       19.73       38.25     32.31 o 
  10   2  10      188.96      170.25     55.90 o 
  12   2  10       42.96       68.62     40.41 o 
  14   2  10      113.61      124.16     50.98 o 
 -23   3  10        0.85       29.41     35.55 o 
 -21   3  10     1028.29      888.79     83.60 o 
 -19   3  10      495.41      564.33     69.39 o 
 -17   3  10       92.86      105.63     42.40 o 
 -15   3  10       48.44       27.37     28.97 o 
 -13   3  10     1946.73     1902.11     93.50 o 
 -11   3  10     2038.26     2252.03     70.46 o 
  -9   3  10      313.89      443.41     31.27 o 
  -7   3  10      811.14      651.88     36.40 o 
  -5   3  10      583.30      588.00     34.71 o 
  -3   3  10       90.27       82.38     18.90 o 
  -1   3  10      740.92      647.32     33.52 o 
   1   3  10      166.90      100.45     25.56 o 
   3   3  10        5.91       10.49     18.82 o 
   5   3  10      291.08      277.48     39.02 o 
   7   3  10     1814.54     1628.80     93.12 o 
   9   3  10       61.16       29.24     34.23 o 
  11   3  10      696.33      668.80     72.92 o 
  13   3  10      363.68      391.60     70.16 o 
  15   3  10      818.83      914.14    108.02 o 
 -22   4  10       99.90      118.43     49.42 o 
 -20   4  10       19.74       10.48     33.76 o 
 -18   4  10        1.03        6.41     29.93 o 
 -16   4  10       92.02       67.86     37.01 o 
 -14   4  10      221.30      221.56     47.71 o 
 -12   4  10     1220.36     1254.36     61.68 o 
 -10   4  10     1005.83      962.45     44.64 o 
  -8   4  10      633.87      674.07     38.82 o 
  -6   4  10        0.54        9.43     14.62 o 
  -4   4  10     1742.98     1453.08     52.67 o 
  -2   4  10       85.64       35.25     16.49 o 
   0   4  10      847.19      907.50     50.94 o 
   2   4  10     4783.08     4539.06    111.25 o 
   4   4  10      194.79      244.50     38.84 o 
   6   4  10     1159.44     1172.81     65.83 o 
   8   4  10     6935.27     7058.92    255.01 o 
  10   4  10       46.17       57.20     37.46 o 
  12   4  10      229.56      288.98     73.74 o 
  14   4  10       67.80      114.17     57.60 o 
 -23   5  10      150.79      140.89     50.39 o 
 -21   5  10      469.79      528.32     72.67 o 
 -19   5  10      528.47      585.23     71.30 o 
 -17   5  10      344.47      317.10     59.86 o 
 -15   5  10     3587.56     3209.22    128.47 o 
 -13   5  10     1911.39     1916.78     79.46 o 
 -11   5  10      870.39      806.12     43.94 o 
  -9   5  10     1547.13     1509.99     57.41 o 
  -7   5  10     3221.51     3114.99     79.36 o 
  -5   5  10     1102.52     1202.28     50.50 o 
  -3   5  10      119.48      173.70     25.75 o 
  -1   5  10      922.94      861.31     44.03 o 
   1   5  10      554.79      527.12     43.58 o 
   3   5  10     1905.97     1865.23     76.71 o 
   5   5  10     4046.44     3898.23    130.69 o 
   7   5  10     1308.92     1221.80     70.94 o 
   9   5  10      144.95      142.79     43.41 o 
  11   5  10      640.62      732.22     90.67 o 
  13   5  10       33.82       34.12     46.55 o 
  15   5  10        0.41       72.92     94.97 o 
 -22   6  10      143.99      143.35     50.10 o 
 -20   6  10      379.61      360.94     66.37 o 
 -18   6  10       86.97       61.15     40.43 o 
 -16   6  10       26.55       23.53     30.42 o 
 -14   6  10       33.58       23.11     26.08 o 
 -12   6  10       59.46       48.63     27.64 o 
 -10   6  10       80.23       90.87     25.56 o 
  -8   6  10     2192.67     1983.57     67.57 o 
  -6   6  10      684.53      744.94     43.24 o 
  -4   6  10     4448.21     4347.40     99.48 o 
  -2   6  10       34.34       36.73     18.96 o 
   0   6  10      454.34      435.16     44.27 o 
   2   6  10      170.01      165.35     33.72 o 
   4   6  10      797.63      817.49     56.61 o 
   6   6  10      726.48      704.54     67.29 o 
   8   6  10       57.88       91.45     39.68 o 
  10   6  10      237.29      304.64     59.42 o 
  12   6  10       71.76       71.25     51.27 o 
  14   6  10       31.53       23.58     47.64 o 
 -21   7  10       19.89       33.70     41.03 o 
 -19   7  10      342.65      324.94     63.05 o 
 -17   7  10      140.89      121.61     44.37 o 
 -15   7  10      405.19      398.79     60.18 o 
 -13   7  10     1020.09      995.74     64.14 o 
 -11   7  10      422.80      369.05     39.37 o 
  -9   7  10     3308.63     3136.06     87.78 o 
  -7   7  10     2487.98     2477.57     77.86 o 
  -5   7  10      662.43      575.08     40.63 o 
  -3   7  10      355.20      316.55     36.01 o 
  -1   7  10      450.14      409.43     35.97 o 
   1   7  10        0.32        0.39     20.58 o 
   3   7  10     2929.92     2955.91    119.96 o 
   5   7  10     1844.51     1711.59     98.66 o 
   7   7  10      830.79      797.87     73.77 o 
   9   7  10       32.87       44.49     37.33 o 
  11   7  10      148.56      149.64     49.75 o 
  13   7  10      318.71      291.61     76.80 o 
 -20   8  10      145.55      117.52     58.36 o 
 -18   8  10      514.61      531.72     73.19 o 
 -16   8  10      942.55     1008.34     82.23 o 
 -14   8  10      199.50      234.95     44.55 o 
 -12   8  10      768.84      722.96     56.35 o 
 -10   8  10     1866.20     1829.88     80.64 o 
  -8   8  10     1077.12     1124.36     57.27 o 
  -6   8  10      448.04      494.37     40.72 o 
  -4   8  10      568.21      508.18     40.80 o 
  -2   8  10        0.56        6.35     18.46 o 
   0   8  10      916.39      846.08     55.23 o 
   2   8  10       39.76       17.92     30.19 o 
   4   8  10     1651.55     1630.05     97.50 o 
   6   8  10     2098.95     1796.85    113.90 o 
   8   8  10     1248.29     1328.33     94.66 o 
  10   8  10        5.36        0.46     33.22 o 
  12   8  10       33.72        8.33     39.92 o 
 -19   9  10        1.36      -13.23     38.69 o 
 -17   9  10       11.79       14.54     40.83 o 
 -15   9  10      119.26      123.31     37.58 o 
 -13   9  10        3.01      -13.65     25.26 o 
 -11   9  10       92.80       94.79     29.16 o 
  -9   9  10      138.43      151.07     32.73 o 
  -7   9  10      786.60      833.62     53.11 o 
  -5   9  10      146.82      149.32     30.69 o 
  -3   9  10      209.25      269.61     38.71 o 
  -1   9  10     4032.47     4111.26    178.32 o 
   1   9  10        0.02        1.90     27.66 o 
   3   9  10       48.62       43.46     34.66 o 
   5   9  10     2020.62     2119.38    114.94 o 
   7   9  10       89.28      112.91     43.93 o 
   9   9  10      165.76      276.45     60.90 o 
  11   9  10     1086.97     1357.02    119.43 o 
 -20  10  10       52.56       28.26     87.62 o 
 -18  10  10      358.42      345.19     80.62 o 
 -16  10  10      148.57      122.96     57.11 o 
 -14  10  10      113.78      124.44     43.95 o 
 -12  10  10      168.73      195.29     41.22 o 
 -10  10  10     1313.32     1184.38     69.89 o 
  -8  10  10       51.93       34.80     24.89 o 
  -6  10  10      755.90      702.40     50.42 o 
  -4  10  10       73.54       86.94     35.56 o 
  -2  10  10      452.41      459.71     51.42 o 
   0  10  10        5.40       10.73     28.70 o 
   2  10  10     1282.21     1286.58     90.09 o 
   4  10  10      155.44      125.48     46.23 o 
   6  10  10       43.76       17.52     35.96 o 
   8  10  10       30.12       34.37     37.01 o 
  10  10  10        2.25        9.03     38.95 o 
 -17  11  10      139.41      102.25     56.90 o 
 -15  11  10      884.10      935.30     83.18 o 
 -13  11  10       30.42       38.44     36.61 o 
 -11  11  10      462.25      458.63     50.03 o 
  -9  11  10       99.04      110.89     32.37 o 
  -7  11  10       87.26      127.89     33.13 o 
  -5  11  10      172.34      140.27     42.16 o 
  -3  11  10        0.04       -0.52     25.27 o 
  -1  11  10      251.17      238.36     53.05 o 
   1  11  10        0.08        8.23     30.08 o 
   3  11  10        2.25       -5.36     32.57 o 
   5  11  10      289.86      319.42     64.90 o 
   7  11  10      552.49      526.13     75.99 o 
   9  11  10       11.38       51.03     42.91 o 
 -16  12  10      263.17      332.56     79.28 o 
 -14  12  10      647.62      838.24     82.01 o 
 -12  12  10       60.74       54.50     37.68 o 
 -10  12  10      129.36      157.88     41.88 o 
  -8  12  10      137.31      133.97     40.82 o 
  -6  12  10      317.98      284.45     54.49 o 
  -4  12  10     1583.92     1648.04     86.66 o 
  -2  12  10        0.50        6.36     28.94 o 
   0  12  10     3267.13     3144.58    140.28 o 
   2  12  10      562.94      642.30     74.58 o 
   4  12  10        2.68      -13.43     32.14 o 
   6  12  10      188.35      165.02     56.03 o 
   8  12  10      279.94      303.70     67.61 o 
 -15  13  10      334.08      442.81     75.19 o 
 -13  13  10       45.57       49.81     40.03 o 
 -11  13  10       79.38       52.53     39.00 o 
  -9  13  10      932.02      939.26     83.73 o 
  -7  13  10     1533.68     1693.49    121.38 o 
  -5  13  10       83.53      107.28     37.41 o 
  -3  13  10       76.73       63.00     36.86 o 
  -1  13  10     2793.65     2967.81    139.84 o 
   1  13  10        9.25       14.59     34.67 o 
   3  13  10      770.36      835.36     84.33 o 
   5  13  10      429.88      506.40     81.24 o 
   7  13  10       12.59       10.80     39.75 o 
 -12  14  10      548.48      600.36     94.34 o 
 -10  14  10      215.54      217.19     55.37 o 
  -8  14  10      483.84      556.54     76.66 o 
  -6  14  10      124.05      196.27     56.82 o 
  -4  14  10      107.79      126.69     54.97 o 
  -2  14  10        3.54       -6.89     31.39 o 
   0  14  10       49.52       29.57     37.04 o 
   2  14  10      499.23      543.80     82.61 o 
   4  14  10       28.73        8.66     40.09 o 
 -11  15  10       13.11       35.17     49.74 o 
  -9  15  10       67.00       99.60     51.20 o 
  -7  15  10        0.31       39.61     41.47 o 
  -5  15  10       94.71      102.75     54.90 o 
  -3  15  10      555.73      637.43    110.99 o 
  -1  15  10      137.66      138.15     49.69 o 
   1  15  10       15.48       -6.15     36.46 o 
 -23   1  11       24.42       44.66     38.73 o 
 -21   1  11      485.02      544.49     73.31 o 
 -19   1  11        0.12      -16.44     32.64 o 
 -17   1  11     1891.44     1574.24     97.88 o 
 -15   1  11     2600.93     2458.37    112.82 o 
 -13   1  11      546.98      646.71     59.80 o 
 -11   1  11      413.14      452.98     28.62 o 
  -9   1  11     4143.67     4284.63    107.02 o 
  -7   1  11     3331.43     3171.31     95.18 o 
  -5   1  11      794.89      851.62     40.86 o 
  -3   1  11     3521.34     3295.93     75.38 o 
  -1   1  11     4596.88     4766.31     87.85 o 
   1   1  11     2250.53     2494.08     60.02 o 
   3   1  11     1185.14     1340.50    121.82 o 
   5   1  11       79.79       74.69     34.72 o 
   7   1  11     1671.94     1622.68     94.71 o 
   9   1  11      181.93      151.38     47.94 o 
  11   1  11       54.26       65.80     43.97 o 
  13   1  11     1265.23     1343.76    102.26 o 
  15   1  11       91.39      120.03     53.00 o 
 -24   2  11      157.54      151.70     56.41 o 
 -22   2  11       87.38       91.85     43.45 o 
 -20   2  11       80.85       86.19     42.57 o 
 -18   2  11     1593.03     1431.59     98.00 o 
 -16   2  11      224.37      135.94     43.06 o 
 -14   2  11      625.04      485.53     57.64 o 
 -12   2  11     1299.31     1355.64     70.63 o 
 -10   2  11      290.16      358.30     28.72 o 
  -8   2  11       78.38       59.09     18.61 o 
  -6   2  11     4657.15     4986.19    147.60 o 
  -4   2  11       56.27       77.80     18.90 o 
  -2   2  11     7399.49     7974.36    141.32 o 
   0   2  11       27.86       34.23     17.93 o 
   2   2  11      981.35     1101.80     57.05 o 
   4   2  11     1014.99      987.75     57.23 o 
   6   2  11      407.43      330.05     55.70 o 
   8   2  11     1690.38     1603.05    110.46 o 
  10   2  11     3205.85     3009.03    134.88 o 
  12   2  11        0.15       13.71     39.96 o 
  14   2  11      632.54      687.39     81.65 o 
 -23   3  11      107.32       53.67     42.76 o 
 -21   3  11      231.13      287.49     63.66 o 
 -19   3  11        6.80       19.91     32.52 o 
 -17   3  11      104.29      141.69     44.21 o 
 -15   3  11       11.82        3.91     27.73 o 
 -13   3  11      600.23      614.59     60.08 o 
 -11   3  11       38.29       42.97     23.12 o 
  -9   3  11       14.40        5.07     14.95 o 
  -7   3  11        0.98        5.02     15.57 o 
  -5   3  11     2159.88     2116.38     63.93 o 
  -3   3  11      557.06      563.73     35.06 o 
  -1   3  11      107.43      139.63     22.46 o 
   1   3  11     1955.72     1937.44     74.26 o 
   3   3  11     1205.46     1264.04     63.56 o 
   5   3  11      411.41      472.68     48.22 o 
   7   3  11     2725.37     2604.21    116.33 o 
   9   3  11      481.57      491.83     65.26 o 
  11   3  11     1284.59     1160.49    103.90 o 
  13   3  11      149.01      178.85     64.25 o 
 -22   4  11      177.66      159.03     51.46 o 
 -20   4  11      377.23      392.44     70.36 o 
 -18   4  11      209.96      191.39     50.48 o 
 -16   4  11      149.48      114.32     41.32 o 
 -14   4  11      360.37      302.29     53.05 o 
 -12   4  11      163.11      218.49     36.01 o 
 -10   4  11     1586.24     1540.25     56.97 o 
  -8   4  11     1003.11      985.05     47.25 o 
  -6   4  11      194.31      212.25     28.18 o 
  -4   4  11        1.35       -2.18     15.03 o 
  -2   4  11      211.96      207.76     27.33 o 
   0   4  11      406.43      482.43     41.90 o 
   2   4  11      614.62      522.90     46.01 o 
   4   4  11      173.28      170.29     36.64 o 
   6   4  11     2195.97     2078.40     88.56 o 
   8   4  11       18.42       15.33     32.74 o 
  10   4  11       13.14       -5.23     34.71 o 
  12   4  11       69.07      114.03     55.95 o 
  14   4  11      277.82      290.30     78.75 o 
 -23   5  11       77.38      115.71     50.52 o 
 -21   5  11      819.15      878.77     85.36 o 
 -19   5  11      557.39      511.61     73.67 o 
 -17   5  11       66.09       76.44     36.63 o 
 -15   5  11     1443.17     1460.05     92.11 o 
 -13   5  11     2612.71     2513.88     91.57 o 
 -11   5  11      312.45      283.73     33.78 o 
  -9   5  11     2764.93     2654.29     76.82 o 
  -7   5  11       35.00       13.23     16.87 o 
  -5   5  11        0.81       -3.54     15.65 o 
  -3   5  11       90.26      178.10     27.98 o 
  -1   5  11      701.34      606.65     40.05 o 
   1   5  11     2889.45     2709.76     91.98 o 
   3   5  11     6195.03     6267.90    149.85 o 
   5   5  11     1973.52     1904.42     84.74 o 
   7   5  11      217.69      211.48     42.76 o 
   9   5  11      857.00      747.61     89.15 o 
  11   5  11       94.75      129.46     56.91 o 
  13   5  11      225.67      281.36     73.77 o 
 -22   6  11        6.09        1.97     42.33 o 
 -20   6  11      540.16      558.65     77.50 o 
 -18   6  11      689.21      741.06     76.83 o 
 -16   6  11       34.29       26.09     32.53 o 
 -14   6  11      434.71      383.62     59.95 o 
 -12   6  11     5909.36     5815.66    159.40 o 
 -10   6  11     1491.54     1525.00     62.26 o 
  -8   6  11      586.85      596.45     41.90 o 
  -6   6  11     2367.45     2246.60     72.97 o 
  -4   6  11      424.31      482.93     38.24 o 
  -2   6  11     4931.70     4953.70    116.00 o 
   0   6  11     2355.32     2445.72     88.13 o 
   2   6  11     2668.03     2601.63     92.94 o 
   4   6  11        0.23       21.58     26.02 o 
   6   6  11      312.08      297.10     57.24 o 
   8   6  11       68.49       41.69     35.35 o 
  10   6  11       58.85       44.78     46.48 o 
  12   6  11      258.73      332.52     78.44 o 
 -21   7  11      123.42      184.99     55.97 o 
 -19   7  11       16.49       22.69     36.46 o 
 -17   7  11      136.71      141.04     45.14 o 
 -15   7  11      121.84       95.68     40.47 o 
 -13   7  11        0.03       -1.43     24.32 o 
 -11   7  11       42.07       36.94     25.14 o 
  -9   7  11     1597.86     1731.77     68.34 o 
  -7   7  11      495.29      506.73     41.84 o 
  -5   7  11       39.78       45.26     22.10 o 
  -3   7  11      700.20      815.73     47.88 o 
  -1   7  11      241.60      272.29     41.12 o 
   1   7  11     1683.65     1678.04     76.82 o 
   3   7  11     2089.10     2033.26    104.24 o 
   5   7  11      266.58      225.43     52.38 o 
   7   7  11       41.01       43.63     35.00 o 
   9   7  11      122.11      124.96     44.67 o 
  11   7  11       47.22       51.64     48.86 o 
 -20   8  11       47.80       10.86     43.74 o 
 -18   8  11      283.07      264.28     58.35 o 
 -16   8  11       34.45       20.54     32.64 o 
 -14   8  11      162.07      155.09     44.24 o 
 -12   8  11      120.98      123.81     35.15 o 
 -10   8  11       13.85       12.05     22.59 o 
  -8   8  11       11.65       -4.80     21.48 o 
  -6   8  11       98.24       74.93     26.31 o 
  -4   8  11     1644.98     1680.90     67.15 o 
  -2   8  11        9.29        9.46     21.53 o 
   0   8  11       63.65       34.15     30.13 o 
   2   8  11      562.32      600.44     65.38 o 
   4   8  11        0.35       -4.39     29.66 o 
   6   8  11     1013.22      989.87     84.04 o 
   8   8  11       10.44       12.73     35.67 o 
  10   8  11        0.14       13.40     35.56 o 
  12   8  11       35.80       17.11     53.03 o 
 -19   9  11       51.05       18.19     47.46 o 
 -17   9  11        0.02      -14.32     31.22 o 
 -15   9  11        8.37        9.47     31.14 o 
 -13   9  11     1600.39     1534.12     83.02 o 
 -11   9  11       21.32       25.33     28.32 o 
  -9   9  11     1037.85     1058.30     60.04 o 
  -7   9  11        8.23        7.91     22.31 o 
  -5   9  11       10.19        4.90     21.18 o 
  -3   9  11      230.56      225.51     35.20 o 
  -1   9  11      441.54      414.08     58.97 o 
   1   9  11       61.90       42.14     31.19 o 
   3   9  11       33.46       43.10     35.20 o 
   5   9  11      195.15      176.84     52.74 o 
   7   9  11      210.07      172.39     50.30 o 
   9   9  11       20.32        9.80     35.50 o 
  11   9  11      378.59      442.31     79.21 o 
 -18  10  11      999.64     1009.06    108.37 o 
 -16  10  11      132.40      159.50     59.48 o 
 -14  10  11       18.57       15.72     32.11 o 
 -12  10  11      558.03      566.89     56.84 o 
 -10  10  11     2416.01     2217.03     86.14 o 
  -8  10  11       89.98      103.83     31.18 o 
  -6  10  11        5.50        8.59     22.68 o 
  -4  10  11       30.64       30.79     29.30 o 
  -2  10  11      407.74      326.25     56.22 o 
   0  10  11     1391.39     1299.82     89.84 o 
   2  10  11      483.40      377.96     63.97 o 
   4  10  11     1529.83     1448.63    100.09 o 
   6  10  11     1799.25     1777.15    114.10 o 
   8  10  11      115.21       96.97     46.60 o 
  10  10  11      359.50      457.79     80.55 o 
 -17  11  11      236.59      189.31     63.56 o 
 -15  11  11     1125.03     1196.04     92.48 o 
 -13  11  11      290.93      320.00     60.83 o 
 -11  11  11        0.56       -0.52     28.20 o 
  -9  11  11     2133.97     2257.32     89.35 o 
  -7  11  11        1.56      -21.80     21.80 o 
  -5  11  11        9.13       13.86     30.19 o 
  -3  11  11      948.37     1065.77     81.81 o 
  -1  11  11      521.06      490.39     67.56 o 
   1  11  11       45.41       19.76     34.96 o 
   3  11  11      544.57      557.38     72.27 o 
   5  11  11      494.21      608.23     81.19 o 
   7  11  11        0.08       50.99     41.08 o 
   9  11  11       57.93       85.82     50.25 o 
 -16  12  11        6.88       -2.80     43.08 o 
 -14  12  11       85.02       96.31     44.89 o 
 -12  12  11        8.93       27.74     35.67 o 
 -10  12  11      301.09      320.02     53.66 o 
  -8  12  11      146.83      155.46     41.24 o 
  -6  12  11      608.35      691.15     69.19 o 
  -4  12  11      208.25      230.58     52.63 o 
  -2  12  11      162.97      102.37     40.39 o 
   0  12  11      797.24      694.10     76.04 o 
   2  12  11       42.20       41.23     37.56 o 
   4  12  11        1.06       15.31     36.61 o 
   6  12  11       11.67        4.87     35.15 o 
 -15  13  11       54.97       72.45     44.19 o 
 -13  13  11      150.67      147.11     49.54 o 
 -11  13  11       85.80       37.16     44.74 o 
  -9  13  11      147.74      199.08     54.55 o 
  -7  13  11       88.00      106.89     43.06 o 
  -5  13  11       14.93        7.13     39.92 o 
  -3  13  11        5.37       14.14     35.01 o 
  -1  13  11       18.84       34.29     37.40 o 
   1  13  11      141.80      114.72     45.25 o 
   3  13  11      410.62      380.80     72.25 o 
   5  13  11        7.63      -10.54     37.28 o 
 -12  14  11      161.09      201.25     67.15 o 
 -10  14  11       61.25       80.37     46.78 o 
  -8  14  11      104.01       81.63     44.35 o 
  -6  14  11     1211.24     1316.71    118.27 o 
  -4  14  11      311.00      349.88     64.16 o 
  -2  14  11      132.00      104.85     45.52 o 
   0  14  11      272.74      229.15     59.85 o 
   2  14  11        0.18       -9.11     35.94 o 
   4  14  11      114.43      153.20    109.67 o 
  -9  15  11      483.43      499.19     81.97 o 
  -7  15  11      350.65      354.98     71.10 o 
  -5  15  11      196.08      215.56     69.43 o 
  -3  15  11      841.20      843.02    103.86 o 
  -1  15  11      110.50      168.87     53.89 o 
 -24   0  12      102.92      135.02     74.13 o 
 -22   0  12      242.01      214.75     79.98 o 
 -20   0  12     3481.84     2964.44    201.05 o 
 -18   0  12     4186.24     3886.72    218.05 o 
 -16   0  12        0.25       24.94     44.94 o 
 -14   0  12     4230.30     4200.98    201.64 o 
 -12   0  12     3640.62     3587.34    176.23 o 
 -10   0  12     4505.61     4965.67    400.82 o 
  -8   0  12     1908.00     2213.99     93.66 o 
  -6   0  12    18338.88    18603.91    839.43 o 
  -4   0  12     9934.39    10337.10    364.71 o 
  -2   0  12     6606.88     6223.22    150.35 o 
   0   0  12     4210.07     4122.62    251.84 o 
   2   0  12      965.45      742.61     87.47 o 
   4   0  12     1285.41     1299.67    113.62 o 
   6   0  12     2502.93     2641.02    168.05 o 
   8   0  12      928.03      889.18    112.86 o 
  10   0  12      452.21      435.27    101.94 o 
  12   0  12      524.10      634.65    111.50 o 
  14   0  12        0.63       31.76     64.70 o 
 -23   1  12       27.31        9.58     37.72 o 
 -21   1  12      477.30      457.00     73.60 o 
 -19   1  12        0.07      -12.19     31.52 o 
 -17   1  12       92.61       58.63     37.66 o 
 -15   1  12     3701.18     3176.70    128.30 o 
 -13   1  12       97.72       88.60     33.93 o 
 -11   1  12       74.13      100.62     20.82 o 
  -9   1  12      359.07      350.25     30.86 o 
  -7   1  12     1348.20     1477.17     55.36 o 
  -5   1  12      214.13      201.22     27.99 o 
  -3   1  12     1647.73     1612.16     60.88 o 
  -1   1  12     1578.52     1608.77     55.49 o 
   1   1  12        6.83       15.42     20.06 o 
   3   1  12     4607.61     4638.34    143.14 o 
   5   1  12     1615.13     1520.78     89.64 o 
   7   1  12     1288.31     1306.92     88.40 o 
   9   1  12     3596.34     3509.15    146.93 o 
  11   1  12        9.78       23.08     39.96 o 
  13   1  12      288.78      407.09     75.26 o 
 -24   2  12        2.54       27.84     47.18 o 
 -22   2  12      415.69      319.12     66.53 o 
 -20   2  12       38.92       13.05     36.28 o 
 -18   2  12      262.81      247.44     57.42 o 
 -16   2  12       98.56       88.52     40.36 o 
 -14   2  12       11.14        9.18     27.54 o 
 -12   2  12      320.94      303.17     50.60 o 
 -10   2  12      219.91      196.60     27.56 o 
  -8   2  12      451.27      464.82     34.24 o 
  -6   2  12      469.93      531.52     40.64 o 
  -4   2  12       12.76       -2.52     14.37 o 
  -2   2  12     1041.24      978.53     45.24 o 
   0   2  12     1217.70     1240.76     60.94 o 
   2   2  12      425.05      413.04     41.83 o 
   4   2  12      218.53      168.48     42.86 o 
   6   2  12      283.23      283.61     62.40 o 
   8   2  12        1.65       -9.34     34.89 o 
  10   2  12       53.67      159.69     51.65 o 
  12   2  12       21.06       21.94     39.85 o 
 -23   3  12      240.45      266.13     73.33 o 
 -21   3  12      831.58      779.43     81.51 o 
 -19   3  12      263.35      267.79     61.67 o 
 -17   3  12       23.50       13.14     32.73 o 
 -15   3  12     1024.85      881.48     74.44 o 
 -13   3  12      159.44      154.05     40.85 o 
 -11   3  12      848.44      842.56     53.27 o 
  -9   3  12      676.76      673.96     43.97 o 
  -7   3  12      512.10      476.41     35.98 o 
  -5   3  12       95.90       95.54     21.92 o 
  -3   3  12      571.00      552.12     36.72 o 
  -1   3  12     1471.19     1388.64     66.18 o 
   1   3  12        2.98       15.51     22.45 o 
   3   3  12     3131.51     2945.43     97.84 o 
   5   3  12     2242.50     2138.71    107.15 o 
   7   3  12     1890.48     1853.93    123.21 o 
   9   3  12     3152.37     3133.92    139.50 o 
  11   3  12      191.15      185.59     55.42 o 
  13   3  12      397.74      417.77     92.48 o 
 -22   4  12        6.80        1.30     34.79 o 
 -20   4  12      113.66      147.45     49.66 o 
 -18   4  12      771.00      747.52     75.93 o 
 -16   4  12       91.06       75.64     38.32 o 
 -14   4  12      262.47      223.29     50.19 o 
 -12   4  12     5344.38     5280.26    166.35 o 
 -10   4  12      438.65      400.74     36.47 o 
  -8   4  12     1123.44     1129.15     56.68 o 
  -6   4  12     5873.60     5578.88    109.47 o 
  -4   4  12       30.66       17.57     19.31 o 
  -2   4  12       48.03       49.45     20.91 o 
   0   4  12     1525.46     1497.02     70.32 o 
   2   4  12      381.74      334.88     42.81 o 
   4   4  12     3625.85     3497.58    111.29 o 
   6   4  12     2508.10     2500.55    117.69 o 
   8   4  12      301.45      277.66     55.95 o 
  10   4  12       58.56       79.55     50.78 o 
  12   4  12      154.81      245.70     89.63 o 
 -23   5  12       49.28       41.77     45.26 o 
 -21   5  12       10.21      -18.34     34.39 o 
 -19   5  12       88.45       74.07     40.19 o 
 -17   5  12      332.28      269.92     58.17 o 
 -15   5  12      207.78      170.77     47.46 o 
 -13   5  12      191.68      170.82     36.30 o 
 -11   5  12      958.75     1002.44     62.01 o 
  -9   5  12        8.54        5.72     19.18 o 
  -7   5  12      837.84      767.46     46.31 o 
  -5   5  12      734.72      788.00     46.50 o 
  -3   5  12     5866.89     5682.68    109.37 o 
  -1   5  12     1460.14     1422.40     71.78 o 
   1   5  12     2943.94     3059.52    101.17 o 
   3   5  12      138.89      191.17     38.98 o 
   5   5  12      459.87      488.84     53.68 o 
   7   5  12        6.50       31.24     39.94 o 
   9   5  12        0.38        8.20     41.43 o 
  11   5  12      173.06      146.44     59.02 o 
  13   5  12       85.49      142.22     80.72 o 
 -22   6  12        8.04      -19.84     35.91 o 
 -20   6  12       28.75       41.82     39.58 o 
 -18   6  12       36.89       24.03     34.16 o 
 -16   6  12      152.34      151.62     47.19 o 
 -14   6  12     1033.43     1088.01     81.42 o 
 -12   6  12       41.73       46.65     28.45 o 
 -10   6  12     1122.34     1081.30     55.86 o 
  -8   6  12      212.41      209.21     33.75 o 
  -6   6  12     1245.96     1417.59     61.22 o 
  -4   6  12     1136.85     1215.45     56.80 o 
  -2   6  12      104.35       92.89     30.89 o 
   0   6  12       12.02        1.23     22.40 o 
   2   6  12        5.80       14.69     25.14 o 
   4   6  12      815.48      697.82     58.90 o 
   6   6  12      221.78      193.47     50.30 o 
   8   6  12        0.01       10.79     38.88 o 
  10   6  12      495.16      489.29     91.58 o 
  12   6  12       27.53       28.13     50.42 o 
 -21   7  12        2.50        7.89     35.81 o 
 -19   7  12       47.80       58.28     39.90 o 
 -17   7  12        5.56       26.16     34.29 o 
 -15   7  12      300.97      284.54     56.40 o 
 -13   7  12        5.70        9.96     26.20 o 
 -11   7  12      370.92      350.40     48.69 o 
  -9   7  12      164.52      200.18     34.89 o 
  -7   7  12      915.63      892.44     53.26 o 
  -5   7  12      659.99      634.47     45.72 o 
  -3   7  12     1758.88     1556.79     75.19 o 
  -1   7  12      454.78      457.40     48.14 o 
   1   7  12     1412.29     1227.38     69.94 o 
   3   7  12      516.30      534.06     61.66 o 
   5   7  12      289.52      290.42     58.53 o 
   7   7  12       50.89       69.20     40.62 o 
   9   7  12      130.34       93.39     53.14 o 
  11   7  12        0.92       61.43     49.41 o 
 -20   8  12        0.12       -3.57     39.71 o 
 -18   8  12       13.13        0.15     35.74 o 
 -16   8  12       20.18       35.85     35.84 o 
 -14   8  12        0.05       17.38     26.58 o 
 -12   8  12       13.46       28.96     28.96 o 
 -10   8  12       40.09       58.26     26.48 o 
  -8   8  12      259.11      259.57     39.24 o 
  -6   8  12     2315.38     2215.77     81.29 o 
  -4   8  12      520.43      486.32     43.05 o 
  -2   8  12        0.24       -1.53     20.86 o 
   0   8  12     1018.01     1085.58     79.41 o 
   2   8  12        9.47       11.93     31.13 o 
   4   8  12     2231.75     2035.75    112.52 o 
   6   8  12     1437.48     1541.27    104.08 o 
   8   8  12        1.40      -10.39     35.58 o 
  10   8  12      417.63      589.07     96.74 o 
 -19   9  12       77.96       79.90     52.53 o 
 -17   9  12        6.22        6.51     34.82 o 
 -15   9  12     1317.61     1505.21     99.57 o 
 -13   9  12        4.24       -8.04     24.85 o 
 -11   9  12      127.33      139.84     37.73 o 
  -9   9  12     2481.66     2671.23     91.55 o 
  -7   9  12      119.80      116.92     31.94 o 
  -5   9  12      198.00      192.03     35.08 o 
  -3   9  12      155.50      162.38     42.49 o 
  -1   9  12       94.33       97.42     37.40 o 
   1   9  12      101.59       79.43     38.27 o 
   3   9  12       51.75       90.93     41.12 o 
   5   9  12       39.17       73.78     42.25 o 
   7   9  12      517.59      553.53     78.75 o 
   9   9  12      522.41      515.69     79.11 o 
 -18  10  12        0.09      -11.49     38.97 o 
 -16  10  12        1.86       14.58     40.83 o 
 -14  10  12       18.16       18.97     29.12 o 
 -12  10  12     1914.04     1887.94     93.63 o 
 -10  10  12       84.37      113.60     33.18 o 
  -8  10  12      203.57      173.44     36.69 o 
  -6  10  12       27.15       11.17     23.29 o 
  -4  10  12      599.08      536.73     62.94 o 
  -2  10  12       16.19       21.68     32.78 o 
   0  10  12       41.80       65.28     37.77 o 
   2  10  12      350.91      301.63     60.30 o 
   4  10  12      490.00      469.40     74.97 o 
   6  10  12        6.80        9.89     36.03 o 
   8  10  12        9.88       10.25     38.34 o 
 -17  11  12      154.90      196.55     65.89 o 
 -15  11  12      727.83      832.78     97.86 o 
 -13  11  12       60.81       84.21     41.99 o 
 -11  11  12       44.18       30.44     31.03 o 
  -9  11  12        2.12       -1.89     25.30 o 
  -7  11  12      141.10      135.43     38.48 o 
  -5  11  12      234.07      206.83     48.50 o 
  -3  11  12       66.64       80.95     38.25 o 
  -1  11  12       23.79       37.27     33.33 o 
   1  11  12       55.00       19.82     32.05 o 
   3  11  12       13.08       14.36     34.69 o 
   5  11  12      190.92      220.80     58.10 o 
   7  11  12       14.14       11.95     39.03 o 
 -16  12  12        0.12       29.12     47.69 o 
 -14  12  12      585.83      694.45     78.83 o 
 -12  12  12      312.51      395.64     67.07 o 
 -10  12  12       26.90       63.14     34.85 o 
  -8  12  12       76.17       35.21     31.11 o 
  -6  12  12      346.30      432.73     68.54 o 
  -4  12  12      711.16      754.31     75.87 o 
  -2  12  12       16.20       13.38     33.11 o 
   0  12  12      950.43     1021.09     88.44 o 
   2  12  12      288.66      322.60     65.61 o 
   4  12  12      759.66      782.94     85.44 o 
   6  12  12      283.73      323.81     71.35 o 
 -13  13  12      158.73      187.52     52.95 o 
 -11  13  12       60.02       58.45     47.76 o 
  -9  13  12     1039.09     1169.91     95.05 o 
  -7  13  12        7.06       20.77     30.93 o 
  -5  13  12      114.37      112.22     45.09 o 
  -3  13  12     1547.08     1565.28    106.36 o 
  -1  13  12        0.36        0.67     33.56 o 
   1  13  12       84.79      154.22     51.88 o 
   3  13  12      777.17      750.22     86.23 o 
 -12  14  12       33.14       69.53     55.30 o 
 -10  14  12      143.44      177.23     60.73 o 
  -8  14  12      106.36      146.68     53.27 o 
  -6  14  12      207.18      251.59     69.59 o 
  -4  14  12       10.99        1.96     34.15 o 
  -2  14  12      114.00      140.90     57.76 o 
   0  14  12      248.36      234.41     59.00 o 
   2  14  12      195.74      188.06     58.17 o 
  -7  15  12       43.73       44.54     49.61 o 
  -5  15  12       11.54       13.75     46.31 o 
  -3  15  12      331.86      387.58    110.83 o 
 -23   1  13       58.56       54.25     39.79 o 
 -21   1  13      523.90      450.89     76.16 o 
 -19   1  13      114.93      120.25     45.47 o 
 -17   1  13      163.90      161.26     48.11 o 
 -15   1  13      166.75      111.26     40.78 o 
 -13   1  13       52.33       63.47     34.28 o 
 -11   1  13      300.73      355.68     39.85 o 
  -9   1  13       69.96       94.85     23.59 o 
  -7   1  13     1413.84     1422.06     57.28 o 
  -5   1  13       24.30       34.75     19.26 o 
  -3   1  13      267.64      250.21     31.79 o 
  -1   1  13     9514.69     9732.45    202.28 o 
   1   1  13       21.70       21.52     22.32 o 
   3   1  13      646.05      519.95     59.09 o 
   5   1  13     2081.05     2157.47    110.37 o 
   7   1  13       11.56      -13.93     33.74 o 
   9   1  13      391.46      436.34     71.04 o 
  11   1  13      308.56      321.83     65.77 o 
 -22   2  13       18.47       50.98     40.14 o 
 -20   2  13     1867.27     1889.62    117.27 o 
 -18   2  13       32.36       18.30     33.74 o 
 -16   2  13      161.95      175.20     49.81 o 
 -14   2  13     1465.94     1341.92     85.98 o 
 -12   2  13     2151.24     2203.36    102.77 o 
 -10   2  13       52.99       54.44     20.32 o 
  -8   2  13     1542.48     1476.62     58.45 o 
  -6   2  13     4507.16     4114.66    134.66 o 
  -4   2  13      563.15      528.80     41.88 o 
  -2   2  13        3.47        3.00     17.59 o 
   0   2  13     4644.61     4653.68    117.77 o 
   2   2  13     1311.42     1373.43     77.04 o 
   4   2  13      207.38      224.99     56.27 o 
   6   2  13      617.22      608.12     70.10 o 
   8   2  13     2086.24     2199.49    120.30 o 
  10   2  13       36.87       35.42     41.05 o 
  12   2  13      224.25      246.07     62.36 o 
 -23   3  13       61.65       72.43     45.25 o 
 -21   3  13      136.61      137.55     49.70 o 
 -19   3  13      881.83      887.02     83.86 o 
 -17   3  13      179.28      169.10     48.47 o 
 -15   3  13      539.51      532.23     61.81 o 
 -13   3  13     2404.11     2349.22    109.75 o 
 -11   3  13        0.20       -8.04     20.77 o 
  -9   3  13        8.03       20.26     18.91 o 
  -7   3  13     1160.87     1152.57     54.06 o 
  -5   3  13      645.57      592.46     40.62 o 
  -3   3  13      144.53      171.00     28.07 o 
  -1   3  13      114.61      103.51     30.39 o 
   1   3  13     1002.84      994.41     61.10 o 
   3   3  13       32.90       48.18     29.63 o 
   5   3  13      562.90      478.77     62.39 o 
   7   3  13     1344.21     1270.17     92.17 o 
   9   3  13        0.07        6.01     34.94 o 
  11   3  13      306.80      316.64     78.89 o 
 -22   4  13       24.55       12.32     39.01 o 
 -20   4  13      157.47      113.59     47.04 o 
 -18   4  13      285.46      213.86     54.04 o 
 -16   4  13        3.93       -5.53     30.08 o 
 -14   4  13     1411.82     1156.01    111.46 o 
 -12   4  13     1962.94     1832.44     79.88 o 
 -10   4  13        0.77       -3.18     18.65 o 
  -8   4  13       15.77       33.37     21.20 o 
  -6   4  13       28.20       75.27     23.72 o 
  -4   4  13       16.03       17.96     19.61 o 
  -2   4  13     1728.41     1531.16     73.28 o 
   0   4  13     1124.56     1014.67     63.03 o 
   2   4  13     3991.61     3740.92    138.42 o 
   4   4  13      555.66      494.46     53.20 o 
   6   4  13     2081.37     1958.92    109.02 o 
   8   4  13       32.93       37.07     37.68 o 
  10   4  13       33.78       21.29     42.69 o 
  12   4  13      309.92      339.65     83.16 o 
 -21   5  13        5.73       17.17     37.62 o 
 -19   5  13       48.17       11.75     34.45 o 
 -17   5  13       18.31      -11.10     32.35 o 
 -15   5  13      979.85      932.63     79.07 o 
 -13   5  13     1325.91     1334.13     86.20 o 
 -11   5  13      707.72      709.78     54.35 o 
  -9   5  13     1068.37     1148.74     56.76 o 
  -7   5  13       59.09       57.71     24.03 o 
  -5   5  13      108.43       91.08     26.82 o 
  -3   5  13        7.94        8.46     23.46 o 
  -1   5  13     5022.49     4889.38    128.53 o 
   1   5  13       18.31       17.50     25.18 o 
   3   5  13      199.79      164.85     38.84 o 
   5   5  13      129.19      130.12     37.30 o 
   7   5  13      677.37      628.31     87.84 o 
   9   5  13      143.87      126.63     57.46 o 
  11   5  13      106.87      146.63     65.64 o 
 -22   6  13        0.00      -17.45     36.53 o 
 -20   6  13       17.40       24.67     37.11 o 
 -18   6  13       27.94       55.29     36.36 o 
 -16   6  13       55.29       73.25     40.85 o 
 -14   6  13       31.11        4.39     30.78 o 
 -12   6  13       60.32       48.86     30.27 o 
 -10   6  13     1261.49     1309.63     62.54 o 
  -8   6  13     1268.36     1366.64     62.91 o 
  -6   6  13      285.86      350.55     47.60 o 
  -4   6  13     3306.45     3292.70     91.48 o 
  -2   6  13      131.35       87.16     36.81 o 
   0   6  13     8633.40     8461.39    172.66 o 
   2   6  13      207.58      180.70     40.09 o 
   4   6  13       57.35       75.09     39.37 o 
   6   6  13       89.10       98.46     55.14 o 
   8   6  13      442.00      458.42     88.22 o 
  10   6  13       89.10       83.41     54.75 o 
 -21   7  13       69.40      101.02     49.42 o 
 -19   7  13      273.44      219.00     54.77 o 
 -17   7  13        3.10       -1.54     32.90 o 
 -15   7  13       63.52      113.12     52.24 o 
 -13   7  13      269.87      298.64     47.94 o 
 -11   7  13     1798.79     1867.75     86.38 o 
  -9   7  13     1838.11     1911.02     75.83 o 
  -7   7  13       10.97       19.72     22.62 o 
  -5   7  13      676.87      616.19     47.08 o 
  -3   7  13      208.63      219.12     41.83 o 
  -1   7  13      859.04      925.21     64.44 o 
   1   7  13      130.41      113.81     35.29 o 
   3   7  13     1097.97     1152.11     86.09 o 
   5   7  13      120.63       87.57     42.23 o 
   7   7  13       18.10        2.22     41.77 o 
   9   7  13       13.68       32.59     46.01 o 
 -20   8  13        0.25      -16.87     35.60 o 
 -18   8  13      356.82      380.81     70.60 o 
 -16   8  13       14.66        2.93     35.61 o 
 -14   8  13      170.26      163.96     48.34 o 
 -12   8  13      384.70      400.46     53.05 o 
 -10   8  13      381.68      347.89     43.73 o 
  -8   8  13      141.86      118.74     31.43 o 
  -6   8  13        3.30       22.27     24.07 o 
  -4   8  13      353.89      230.57     41.59 o 
  -2   8  13       79.32       79.72     31.62 o 
   0   8  13      442.35      330.93     58.21 o 
   2   8  13      519.18      559.06     64.84 o 
   4   8  13      141.01      115.90     44.31 o 
   6   8  13      179.23      164.24     51.00 o 
   8   8  13        0.73       11.58     41.67 o 
 -19   9  13       39.32       42.69     49.38 o 
 -17   9  13        0.57      -12.33     32.77 o 
 -15   9  13      266.18      209.12     52.25 o 
 -13   9  13       83.22       95.01     35.70 o 
 -11   9  13        0.07        6.59     27.07 o 
  -9   9  13      216.38      191.67     37.40 o 
  -7   9  13      512.11      482.66     47.61 o 
  -5   9  13       44.40       40.17     28.25 o 
  -3   9  13       62.29       75.25     36.14 o 
  -1   9  13      332.04      358.01     60.85 o 
   1   9  13     2596.03     2504.70    125.10 o 
   3   9  13       11.98       18.43     35.84 o 
   5   9  13       11.98        8.93     35.81 o 
   7   9  13      120.90      102.47     48.07 o 
   9   9  13       28.86        9.25     48.05 o 
 -18  10  13       37.17       37.74     47.59 o 
 -16  10  13       11.68       14.87     37.95 o 
 -14  10  13       42.04       50.17     37.01 o 
 -12  10  13     1672.96     1720.12     91.47 o 
 -10  10  13      197.19      215.90     41.37 o 
  -8  10  13      443.88      492.28     48.86 o 
  -6  10  13       78.61       95.09     39.19 o 
  -4  10  13      402.63      448.04     66.81 o 
  -2  10  13      319.77      334.07     59.55 o 
   0  10  13        0.18       -2.09     31.07 o 
   2  10  13      931.89     1005.18     86.73 o 
   4  10  13        8.66       18.52     35.05 o 
   6  10  13       40.07       61.73     53.89 o 
   8  10  13       63.11       76.46     64.69 o 
 -17  11  13      442.61      381.10     86.82 o 
 -15  11  13      638.69      835.10     96.69 o 
 -13  11  13      123.73      156.20     42.96 o 
 -11  11  13      311.53      318.01     71.73 o 
  -9  11  13      826.57      866.35     61.40 o 
  -7  11  13      130.89      173.47     43.37 o 
  -5  11  13       53.65       54.75     35.43 o 
  -3  11  13      997.58      978.03     83.46 o 
  -1  11  13      534.26      537.79     71.82 o 
   1  11  13       39.59       22.94     33.61 o 
   3  11  13      383.14      471.11     76.67 o 
   5  11  13      378.87      417.19     70.91 o 
 -16  12  13       48.77      -58.23     63.88 o 
 -14  12  13      305.36      332.94     65.61 o 
 -12  12  13      101.12      161.21     49.33 o 
 -10  12  13        0.52       -0.60     33.48 o 
  -8  12  13       11.01       13.64     32.03 o 
  -6  12  13      111.17      104.82     42.16 o 
  -4  12  13       19.97       21.86     32.87 o 
  -2  12  13       16.45      -12.00     31.42 o 
   0  12  13     1002.30      955.84     88.24 o 
   2  12  13      423.10      428.84     74.53 o 
   4  12  13      168.49      176.63     60.01 o 
 -13  13  13      250.50      311.45     75.40 o 
 -11  13  13        7.33       14.26     45.34 o 
  -9  13  13       53.02       89.85     46.90 o 
  -7  13  13       39.95       73.34     40.26 o 
  -5  13  13       50.80       60.62     39.78 o 
  -3  13  13        4.91       17.89     32.87 o 
  -1  13  13      184.48      165.15     52.98 o 
   1  13  13       23.55       75.02     46.52 o 
 -10  14  13       28.92       29.16     48.94 o 
  -8  14  13      441.63      447.37     89.41 o 
  -6  14  13       63.57       86.78     44.43 o 
  -4  14  13      853.32     1141.85     98.51 o 
  -2  14  13      176.00      213.21     57.70 o 
 -22   0  14      546.68      541.34    119.45 o 
 -20   0  14     1017.48     1038.42    131.65 o 
 -18   0  14      333.04      261.69     81.10 o 
 -16   0  14      268.62      300.10     85.14 o 
 -14   0  14     1675.89     1365.61    127.29 o 
 -12   0  14       21.98       15.68     39.59 o 
 -10   0  14      385.29      453.87     55.88 o 
  -8   0  14     3595.57     3446.96    127.24 o 
  -6   0  14    19787.74    19568.80    935.75 o 
  -4   0  14     7025.15     7523.20    245.62 o 
  -2   0  14     1045.25     1006.50     71.60 o 
   0   0  14     4541.43     4396.97    203.04 o 
   2   0  14     3103.88     3358.61    185.10 o 
   4   0  14     4133.27     4028.77    209.44 o 
   6   0  14     2942.10     2815.06    186.00 o 
   8   0  14     2314.44     2330.44    181.26 o 
  10   0  14      486.01      461.44    109.67 o 
 -23   1  14       68.66       82.34     45.86 o 
 -21   1  14      355.92      345.46     69.41 o 
 -19   1  14       24.57        1.76     34.32 o 
 -17   1  14     1646.21     1649.35    105.21 o 
 -15   1  14     1547.99     1407.22     92.90 o 
 -13   1  14       15.33       10.63     27.52 o 
 -11   1  14       83.31      101.62     28.78 o 
  -9   1  14      586.39      540.53     40.44 o 
  -7   1  14      546.30      611.06     43.16 o 
  -5   1  14     2331.10     2247.27     89.16 o 
  -3   1  14        0.29       -5.99     17.16 o 
  -1   1  14     1917.41     2000.32     79.80 o 
   1   1  14     1091.02     1210.07     80.65 o 
   3   1  14      315.72      284.53     54.61 o 
   5   1  14     3173.55     2970.39    132.42 o 
   7   1  14       50.58       57.92     42.20 o 
   9   1  14       96.13       91.04     47.40 o 
  11   1  14      223.08      317.03     69.52 o 
 -22   2  14        3.23      -10.37     36.62 o 
 -20   2  14       82.05       71.79     44.18 o 
 -18   2  14        3.59       13.34     36.84 o 
 -16   2  14      196.96      175.64     46.72 o 
 -14   2  14       74.28       70.38     41.39 o 
 -12   2  14      134.34      101.03     37.18 o 
 -10   2  14     1060.11     1105.44     73.10 o 
  -8   2  14     2380.32     2539.26     84.86 o 
  -6   2  14      647.31      592.11     42.06 o 
  -4   2  14      833.31      925.72     49.87 o 
  -2   2  14      168.58      161.24     34.28 o 
   0   2  14      286.45      328.24     42.44 o 
   2   2  14       41.15       16.86     29.48 o 
   4   2  14       56.60        3.39     30.49 o 
   6   2  14      930.81      919.95     81.58 o 
   8   2  14      179.81      187.76     53.40 o 
  10   2  14      190.96      249.23     60.82 o 
 -23   3  14      320.41      400.51     77.69 o 
 -21   3  14       32.63       85.90     46.76 o 
 -19   3  14      144.77      146.72     51.91 o 
 -17   3  14      758.20      784.17     77.65 o 
 -15   3  14      414.92      338.06     60.76 o 
 -13   3  14      131.22      107.71     38.99 o 
 -11   3  14      248.97      225.63     37.86 o 
  -9   3  14     6816.49     6972.41    199.76 o 
  -7   3  14     1228.94     1134.69     62.43 o 
  -5   3  14      290.05      296.15     35.77 o 
  -3   3  14     1532.28     1384.36     70.88 o 
  -1   3  14     1950.10     1766.63     80.07 o 
   1   3  14     1009.62      961.58     62.94 o 
   3   3  14      211.80      236.18     51.82 o 
   5   3  14      729.40      708.87     76.21 o 
   7   3  14     1042.76     1196.12     93.87 o 
   9   3  14      287.75      319.81     65.83 o 
  11   3  14       12.14       60.88     53.01 o 
 -22   4  14      121.07      105.39     47.72 o 
 -20   4  14      494.13      537.57     78.49 o 
 -18   4  14      237.13      248.05     58.31 o 
 -16   4  14      142.26      116.49     46.06 o 
 -14   4  14      637.21      576.63     64.97 o 
 -12   4  14        0.09       -7.54     22.16 o 
 -10   4  14     2492.09     2556.21     81.69 o 
  -8   4  14     1179.83     1091.15     56.78 o 
  -6   4  14      345.72      317.13     37.80 o 
  -4   4  14       31.15       26.45     25.31 o 
  -2   4  14     1638.34     1568.54     77.34 o 
   0   4  14       44.60       56.53     28.33 o 
   2   4  14      998.02     1061.84     67.06 o 
   4   4  14      138.97      153.17     47.17 o 
   6   4  14       85.80       58.89     39.61 o 
   8   4  14      147.23      201.16     66.39 o 
  10   4  14        3.07       -6.41     44.68 o 
 -21   5  14       45.15       27.06     41.12 o 
 -19   5  14       85.89      121.25     46.42 o 
 -17   5  14       64.21       86.86     42.38 o 
 -15   5  14       28.45       42.56     40.96 o 
 -13   5  14      158.65      143.31     41.76 o 
 -11   5  14       13.11       20.09     26.47 o 
  -9   5  14      170.76      169.82     32.69 o 
  -7   5  14     3110.75     3137.74     92.41 o 
  -5   5  14     4591.78     4564.28    108.30 o 
  -3   5  14      342.26      331.73     46.60 o 
  -1   5  14     1808.93     1870.62    120.01 o 
   1   5  14      106.52      118.53     35.84 o 
   3   5  14     1061.83     1043.08     69.88 o 
   5   5  14      480.72      545.75     67.06 o 
   7   5  14      156.14      212.36     66.42 o 
   9   5  14       25.75        2.46     39.15 o 
 -22   6  14       90.71       74.77     69.12 o 
 -20   6  14       81.27      141.47     51.06 o 
 -18   6  14      146.71      161.11     50.33 o 
 -16   6  14       26.36       30.24     36.62 o 
 -14   6  14      311.89      339.76     59.81 o 
 -12   6  14       20.43       22.49     26.57 o 
 -10   6  14      427.63      411.54     44.00 o 
  -8   6  14       51.37       18.74     23.45 o 
  -6   6  14      232.87      224.26     36.78 o 
  -4   6  14        1.20      -12.77     23.66 o 
  -2   6  14      492.35      385.10     52.46 o 
   0   6  14      679.23      660.80     57.44 o 
   2   6  14      194.85      247.00     45.96 o 
   4   6  14        0.14       30.26     35.19 o 
   6   6  14        5.91       36.39     47.26 o 
   8   6  14      632.61      764.75     98.85 o 
  10   6  14       36.93       -1.01     48.66 o 
 -21   7  14      227.02      256.74     66.33 o 
 -19   7  14       22.16       36.81     39.25 o 
 -17   7  14       59.64       65.52     39.79 o 
 -15   7  14        0.21        0.24     32.96 o 
 -13   7  14      342.66      351.68     52.19 o 
 -11   7  14      235.63      224.40     43.25 o 
  -9   7  14       13.62       26.72     23.79 o 
  -7   7  14      787.98      662.11     49.34 o 
  -5   7  14     2569.12     2396.40    110.35 o 
  -3   7  14      113.56      150.19     38.01 o 
  -1   7  14       21.87       65.63     31.34 o 
   1   7  14      170.36      171.13     46.02 o 
   3   7  14      187.70      183.50     49.00 o 
   5   7  14       15.68        4.08     33.43 o 
   7   7  14       39.04       43.97     49.00 o 
   9   7  14      100.94      119.86     61.16 o 
 -20   8  14        0.07       24.14     41.12 o 
 -18   8  14      140.26      147.40     52.77 o 
 -16   8  14       10.67       14.89     37.43 o 
 -14   8  14      319.09      353.08     63.29 o 
 -12   8  14       73.55       94.89     37.37 o 
 -10   8  14     1578.62     1579.25    101.73 o 
  -8   8  14        0.25       -9.70     22.04 o 
  -6   8  14        3.30        9.40     25.75 o 
  -4   8  14        8.92        3.51     25.72 o 
  -2   8  14      736.17      858.31     74.27 o 
   0   8  14       87.04       53.75     36.33 o 
   2   8  14     1893.18     1821.69    108.82 o 
   4   8  14      106.78      125.26     55.67 o 
   6   8  14        0.01       18.16     45.08 o 
   8   8  14       54.68       84.74     58.52 o 
 -19   9  14       15.20       20.82     42.23 o 
 -17   9  14      538.18      687.45     81.06 o 
 -15   9  14       23.99        1.53     32.65 o 
 -13   9  14       75.08       59.57     35.38 o 
 -11   9  14     1441.91     1561.31     86.84 o 
  -9   9  14      843.17      948.02     61.18 o 
  -7   9  14        5.62       31.66     28.59 o 
  -5   9  14      177.46      229.84     43.37 o 
  -3   9  14       11.68       -6.26     28.56 o 
  -1   9  14      229.45      285.00     58.05 o 
   1   9  14        6.38       15.92     34.69 o 
   3   9  14      543.66      535.81     75.34 o 
   5   9  14      541.08      689.90     85.01 o 
   7   9  14        0.07      -10.15     45.58 o 
 -18  10  14       35.90       46.33     52.45 o 
 -16  10  14      116.08      138.14     60.05 o 
 -14  10  14       11.33       14.44     35.16 o 
 -12  10  14      456.89      570.96     74.41 o 
 -10  10  14       87.35       65.15     33.35 o 
  -8  10  14      221.94      232.00     41.59 o 
  -6  10  14       17.38       14.63     33.63 o 
  -4  10  14        7.59        8.78     30.79 o 
  -2  10  14      304.60      377.25     64.47 o 
   0  10  14      107.13      115.97     44.18 o 
   2  10  14      177.19      240.13     57.56 o 
   4  10  14      173.07      190.29     53.23 o 
   6  10  14        6.27       19.39     42.47 o 
 -15  11  14       13.28        3.38     40.35 o 
 -13  11  14      125.44      189.94     48.77 o 
 -11  11  14      104.56       87.92     37.33 o 
  -9  11  14       72.73       91.24     35.79 o 
  -7  11  14      103.01      136.80     44.90 o 
  -5  11  14       41.25       21.47     30.62 o 
  -3  11  14      172.40      220.62     54.78 o 
  -1  11  14        0.46        7.05     31.45 o 
   1  11  14        1.77       21.05     33.81 o 
   3  11  14      105.65      166.29     54.39 o 
   5  11  14      303.59      336.30     72.42 o 
 -14  12  14      354.70      444.25     90.63 o 
 -12  12  14      149.49      240.36     51.81 o 
 -10  12  14      108.01      158.91     50.14 o 
  -8  12  14      246.53      294.91     61.91 o 
  -6  12  14      363.14      379.15     66.94 o 
  -4  12  14      594.41      619.45     75.95 o 
  -2  12  14      282.19      312.38     63.50 o 
   0  12  14       70.88       65.06     43.31 o 
   2  12  14      986.04     1135.00    101.05 o 
 -11  13  14      352.37      461.05     90.05 o 
  -9  13  14       41.74       58.35     43.81 o 
  -7  13  14      281.74      263.38     59.59 o 
  -5  13  14      156.56      221.43     57.48 o 
  -3  13  14      261.05      298.52     64.00 o 
  -1  13  14      358.25      498.60     81.89 o 
  -6  14  14       18.26       11.97     34.77 o 
 -23   1  15      327.75      317.56     72.47 o 
 -21   1  15       44.61        8.58     41.63 o 
 -19   1  15       44.19       12.38     35.55 o 
 -17   1  15       54.09       73.20     41.94 o 
 -15   1  15      761.02      744.65     72.40 o 
 -13   1  15      917.77      838.73     72.14 o 
 -11   1  15     3177.33     2816.01    117.64 o 
  -9   1  15     2312.87     2358.87     78.44 o 
  -7   1  15     1945.20     1953.12     72.65 o 
  -5   1  15     4052.49     3796.60    134.59 o 
  -3   1  15      445.29      391.14     47.00 o 
  -1   1  15     1888.48     1837.79    107.70 o 
   1   1  15     3401.46     3247.21    142.05 o 
   3   1  15      422.25      428.01     66.25 o 
   5   1  15     1348.93     1338.15     96.20 o 
   7   1  15        0.06        8.91     37.59 o 
   9   1  15       73.81       84.21     46.54 o 
 -22   2  15      595.11      655.06     90.61 o 
 -20   2  15      205.78      255.92     62.41 o 
 -18   2  15      102.84      102.69     45.79 o 
 -16   2  15      265.96      265.09     56.27 o 
 -14   2  15     2743.54     2573.02    121.68 o 
 -12   2  15     1622.92     1615.72     94.19 o 
 -10   2  15      806.52      780.99     50.73 o 
  -8   2  15     2196.45     2147.64     76.12 o 
  -6   2  15     2399.79     2418.51     79.98 o 
  -4   2  15      710.69      635.31     52.16 o 
  -2   2  15       25.33        5.28     23.92 o 
   0   2  15       55.78       96.52     36.21 o 
   2   2  15      163.07      139.18     42.12 o 
   4   2  15      386.85      431.07     65.35 o 
   6   2  15       26.32       38.55     36.90 o 
   8   2  15      285.15      344.37     68.71 o 
  10   2  15       20.36       41.83     45.97 o 
 -21   3  15        0.09       13.76     38.28 o 
 -19   3  15      862.27      876.08     86.40 o 
 -17   3  15       51.74       31.99     37.62 o 
 -15   3  15      525.96      599.69     79.61 o 
 -13   3  15      250.69      237.93     51.70 o 
 -11   3  15      194.28      182.55     38.64 o 
  -9   3  15      197.85      177.14     32.81 o 
  -7   3  15      465.02      383.37     40.71 o 
  -5   3  15     1208.91     1206.89     68.12 o 
  -3   3  15     1319.04     1362.82     73.82 o 
  -1   3  15       82.55       45.48     28.35 o 
   1   3  15      804.06      708.05     70.10 o 
   3   3  15      102.85       64.21     45.74 o 
   5   3  15       15.43       34.17     36.47 o 
   7   3  15       58.15       38.00     40.04 o 
   9   3  15      104.23      173.23     55.24 o 
 -22   4  15        0.83      -17.17     37.45 o 
 -20   4  15       27.34       46.00     41.82 o 
 -18   4  15      109.07       98.37     44.94 o 
 -16   4  15      500.05      579.36     70.71 o 
 -14   4  15       97.49      102.65     41.32 o 
 -12   4  15      447.67      351.73     58.04 o 
 -10   4  15     1594.57     1543.16     77.33 o 
  -8   4  15      873.76      790.01     52.09 o 
  -6   4  15        4.10       -7.26     21.14 o 
  -4   4  15      205.94      219.71     41.08 o 
  -2   4  15       10.38        9.13     25.87 o 
   0   4  15      522.64      476.60     51.06 o 
   2   4  15      187.39      157.46     46.09 o 
   4   4  15       18.80        2.17     30.33 o 
   6   4  15       68.73       39.28     37.10 o 
   8   4  15       80.37       40.31     60.98 o 
 -21   5  15       48.78       48.31     41.12 o 
 -19   5  15       33.07       51.99     43.77 o 
 -17   5  15       14.37       43.96     38.50 o 
 -15   5  15      927.21      915.50     81.03 o 
 -13   5  15      565.55      476.58     63.24 o 
 -11   5  15     2207.55     1910.40     87.10 o 
  -9   5  15      923.16      841.42     54.29 o 
  -7   5  15       46.53       18.15     23.95 o 
  -5   5  15       11.77       37.62     28.19 o 
  -3   5  15     3011.48     2909.72    106.34 o 
  -1   5  15     1587.70     1505.63     80.24 o 
   1   5  15       17.64       10.30     28.28 o 
   3   5  15       51.35       54.25     37.69 o 
   5   5  15        0.06      -15.51     39.16 o 
   7   5  15      168.21      149.96     61.79 o 
   9   5  15        8.25      -30.29     47.24 o 
 -20   6  15      247.15      315.50     76.07 o 
 -18   6  15      450.50      459.00     75.17 o 
 -16   6  15       65.96       51.49     48.34 o 
 -14   6  15      223.52      235.08     55.99 o 
 -12   6  15      585.13      601.56     58.16 o 
 -10   6  15      660.44      638.67     56.20 o 
  -8   6  15        0.12       11.50     23.18 o 
  -6   6  15      561.60      470.32     50.58 o 
  -4   6  15     1561.39     1442.47     78.88 o 
  -2   6  15     2412.76     2160.01     95.22 o 
   0   6  15     2407.42     2463.84    103.27 o 
   2   6  15       25.29       38.41     31.44 o 
   4   6  15      431.84      421.28     84.09 o 
   6   6  15     1315.56     1267.16    121.74 o 
   8   6  15      321.38      382.41     86.52 o 
 -19   7  15        1.65       -8.19     35.45 o 
 -17   7  15       19.64      -20.06     37.56 o 
 -15   7  15      572.60      627.35     73.84 o 
 -13   7  15       67.00       75.72     42.33 o 
 -11   7  15     1857.52     1943.35     91.88 o 
  -9   7  15       10.59       -3.98     21.91 o 
  -7   7  15      295.85      343.03     49.82 o 
  -5   7  15      375.41      303.12     47.98 o 
  -3   7  15        6.26       20.49     26.52 o 
  -1   7  15     2402.54     2486.53    157.23 o 
   1   7  15       74.95       88.45     38.48 o 
   3   7  15      242.27      305.21     58.79 o 
   5   7  15      375.93      379.03     81.90 o 
   7   7  15       55.52      106.16     59.56 o 
 -18   8  15       19.97       35.32     39.97 o 
 -16   8  15      152.77      139.34     49.09 o 
 -14   8  15       92.31      100.67     45.35 o 
 -12   8  15      153.71      171.18     42.57 o 
 -10   8  15      661.11      643.31     59.43 o 
  -8   8  15       16.52       10.23     27.15 o 
  -6   8  15      130.36      168.94     40.24 o 
  -4   8  15       49.53       55.59     32.80 o 
  -2   8  15      157.00      139.82     44.08 o 
   0   8  15      409.92      415.79     80.41 o 
   2   8  15      202.00      251.85     66.86 o 
   4   8  15      183.37      189.81     53.48 o 
   6   8  15        0.69       16.35     44.84 o 
 -17   9  15        0.01      -18.37     37.45 o 
 -15   9  15      102.28      121.47     44.91 o 
 -13   9  15      244.80      210.34     48.25 o 
 -11   9  15       10.79       26.60     31.44 o 
  -9   9  15        2.17      -10.49     25.98 o 
  -7   9  15      143.03      159.49     41.51 o 
  -5   9  15      130.70       96.96     42.13 o 
  -3   9  15     1049.81     1081.05     85.76 o 
  -1   9  15      244.37      263.04     57.18 o 
   1   9  15      144.30      148.40     47.68 o 
   3   9  15      170.70      244.82     60.55 o 
   5   9  15       24.28       12.09     42.23 o 
 -16  10  15       21.43       49.42     41.50 o 
 -14  10  15      348.49      392.83     68.42 o 
 -12  10  15     1050.69     1169.66     81.95 o 
 -10  10  15       44.74       75.97     38.83 o 
  -8  10  15       18.23        9.99     30.44 o 
  -6  10  15     1229.29     1304.35     94.45 o 
  -4  10  15      258.10      214.32     54.25 o 
  -2  10  15       47.21       53.76     38.03 o 
   0  10  15      242.60      285.46     61.61 o 
   2  10  15      729.65      718.49     80.01 o 
   4  10  15       18.18       25.61     39.07 o 
 -15  11  15       18.49       45.67     42.48 o 
 -13  11  15      108.22      116.83     41.96 o 
 -11  11  15      309.32      365.91     58.69 o 
  -9  11  15      256.42      256.61     65.00 o 
  -7  11  15      305.55      282.02     59.09 o 
  -5  11  15      378.56      392.80     67.00 o 
  -3  11  15      875.08      938.82     85.60 o 
  -1  11  15       94.47      149.43     47.98 o 
   1  11  15      133.90      145.00     50.17 o 
   3  11  15      378.77      409.41     78.30 o 
 -12  12  15      193.39      231.73     60.92 o 
 -10  12  15       12.15       -7.88     37.66 o 
  -8  12  15       54.46       54.42     41.84 o 
  -6  12  15       98.86      152.35     50.27 o 
  -4  12  15       14.97       10.66     33.05 o 
  -2  12  15       91.47       83.31     44.68 o 
   0  12  15        2.21        4.81     38.48 o 
  -9  13  15      164.88      242.40     68.91 o 
  -7  13  15       45.00       19.10     38.67 o 
  -5  13  15        2.82       41.14     39.57 o 
  -3  13  15      272.88      369.96     73.12 o 
 -22   0  16       81.22       68.38     71.37 o 
 -20   0  16      118.31       95.82     69.55 o 
 -18   0  16       11.21       23.23     51.52 o 
 -16   0  16      429.19      508.03    105.78 o 
 -14   0  16     1056.00      956.08    113.30 o 
 -12   0  16     1320.72     1306.66    122.66 o 
 -10   0  16      103.53       59.27     36.97 o 
  -8   0  16     3538.82     3544.82    145.60 o 
  -6   0  16     3266.41     3287.87    134.14 o 
  -4   0  16       40.66       86.88     40.59 o 
  -2   0  16       42.65       22.34     42.90 o 
   0   0  16      528.38      615.32     94.31 o 
   2   0  16        2.17      -13.97     41.47 o 
   4   0  16      243.65      271.94     84.51 o 
   6   0  16      503.92      635.33    105.52 o 
   8   0  16      398.94      449.05    109.34 o 
 -21   1  16      378.21      366.09     72.65 o 
 -19   1  16       70.04       68.47     43.59 o 
 -17   1  16     1518.98     1477.20    102.99 o 
 -15   1  16      522.76      473.30     68.33 o 
 -13   1  16        1.39       10.64     33.17 o 
 -11   1  16       18.49       13.34     30.72 o 
  -9   1  16      118.24      126.14     31.47 o 
  -7   1  16     2460.43     2442.74    100.52 o 
  -5   1  16       60.52       95.62     28.88 o 
  -3   1  16       61.24       78.96     36.07 o 
  -1   1  16       30.43       43.61     32.01 o 
   1   1  16       52.89       67.46     35.90 o 
   3   1  16     1113.54     1070.09     87.37 o 
   5   1  16      720.50      624.97     75.02 o 
   7   1  16        7.22       -4.77     34.68 o 
   9   1  16      472.28      665.06     92.15 o 
 -22   2  16       19.71       28.98     46.23 o 
 -20   2  16       14.12       24.18     40.87 o 
 -18   2  16        1.11      -19.76     30.79 o 
 -16   2  16      280.48      278.63     59.71 o 
 -14   2  16      392.08      352.27     62.12 o 
 -12   2  16      180.37      143.08     49.52 o 
 -10   2  16      348.93      336.54     46.58 o 
  -8   2  16       37.42       37.60     25.40 o 
  -6   2  16     4817.15     4846.38    191.75 o 
  -4   2  16     4360.89     4211.97    123.96 o 
  -2   2  16        1.47       11.96     25.85 o 
   0   2  16      466.27      540.64     65.38 o 
   2   2  16       16.70       21.81     31.70 o 
   4   2  16      189.78      197.14     52.77 o 
   6   2  16       44.66       25.38     37.99 o 
   8   2  16      361.91      312.08     68.48 o 
 -21   3  16        3.57       26.50     41.90 o 
 -19   3  16      190.52      179.55     55.49 o 
 -17   3  16       58.22       89.95     43.22 o 
 -15   3  16      257.05      294.62     58.68 o 
 -13   3  16       36.94       50.82     33.72 o 
 -11   3  16     1269.46     1225.88     98.33 o 
  -9   3  16     3438.99     3570.90    129.18 o 
  -7   3  16      315.65      354.52     43.25 o 
  -5   3  16      633.91      579.70     53.05 o 
  -3   3  16     2155.90     2025.25     90.16 o 
  -1   3  16        9.21       -4.34     28.82 o 
   1   3  16       99.20      100.02     40.29 o 
   3   3  16       14.22       12.22     34.50 o 
   5   3  16      301.72      270.25     59.45 o 
   7   3  16        2.88        2.24     39.55 o 
 -22   4  16      159.28      231.64     89.68 o 
 -20   4  16     1491.85     1525.30    112.88 o 
 -18   4  16      563.30      619.50     83.22 o 
 -16   4  16      678.36      776.01     78.17 o 
 -14   4  16      631.32      662.43     70.93 o 
 -12   4  16      118.13      147.89     44.58 o 
 -10   4  16      428.42      454.76     59.13 o 
  -8   4  16     1875.66     1612.08     87.35 o 
  -6   4  16      347.57      414.39     49.99 o 
  -4   4  16      105.46      113.62     35.25 o 
  -2   4  16      108.27      116.52     36.17 o 
   0   4  16     1615.60     1663.93    101.32 o 
   2   4  16      177.59      104.84     41.97 o 
   4   4  16        0.40       18.89     35.82 o 
   6   4  16     1143.88     1174.36     95.98 o 
   8   4  16       34.77       47.17     52.20 o 
 -21   5  16        9.30       40.34     43.87 o 
 -19   5  16        5.99       21.02     38.91 o 
 -17   5  16       48.63       82.56     45.49 o 
 -15   5  16        4.10        0.30     32.60 o 
 -13   5  16      131.07      151.07     48.47 o 
 -11   5  16      403.56      354.18     51.71 o 
  -9   5  16     2436.11     2649.70     98.89 o 
  -7   5  16        8.60        4.73     25.00 o 
  -5   5  16       83.20       78.96     33.07 o 
  -3   5  16      383.63      506.17     56.03 o 
  -1   5  16      209.20      164.29     41.39 o 
   1   5  16     1265.29     1164.94     88.62 o 
   3   5  16      941.81      899.54     82.38 o 
   5   5  16       10.99       19.24     41.19 o 
   7   5  16      142.65      112.94     61.36 o 
 -20   6  16        3.58      -19.30     40.84 o 
 -18   6  16        0.29       10.84     37.50 o 
 -16   6  16       84.49       54.30     39.30 o 
 -14   6  16      104.05      123.20     46.46 o 
 -12   6  16       14.70       33.17     35.95 o 
 -10   6  16        5.51       17.34     26.42 o 
  -8   6  16       57.55       45.67     30.46 o 
  -6   6  16       34.80       98.89     34.18 o 
  -4   6  16       41.22       44.97     31.45 o 
  -2   6  16      198.13      150.37     46.34 o 
   0   6  16       73.33      108.35     37.09 o 
   2   6  16        4.19       12.05     40.04 o 
   4   6  16        2.88       -3.32     38.82 o 
   6   6  16      173.54      177.49     66.36 o 
 -19   7  16        5.68       36.56     40.19 o 
 -17   7  16      300.86      283.92     64.49 o 
 -15   7  16       65.04       95.30     44.32 o 
 -13   7  16      580.63      579.44     71.07 o 
 -11   7  16       71.49       96.14     34.55 o 
  -9   7  16      292.60      348.13     47.14 o 
  -7   7  16     1003.82      965.79     68.95 o 
  -5   7  16       10.87       34.37     29.85 o 
  -3   7  16      382.53      318.16     51.14 o 
  -1   7  16      193.24      187.88     49.87 o 
   1   7  16       10.36       22.94     34.92 o 
   3   7  16      331.28      348.39     78.90 o 
   5   7  16       70.00       30.64     49.92 o 
 -18   8  16       62.79       86.59     48.02 o 
 -16   8  16      190.29      164.37     53.60 o 
 -14   8  16        1.80       10.09     35.58 o 
 -12   8  16     1435.28     1636.83     90.21 o 
 -10   8  16       42.05       21.11     28.78 o 
  -8   8  16      279.56      343.53     53.74 o 
  -6   8  16      485.95      643.62     61.32 o 
  -4   8  16      568.24      552.36     83.94 o 
  -2   8  16      544.08      528.72     70.11 o 
   0   8  16     1665.37     1824.07    112.16 o 
   2   8  16       34.99       22.79     35.18 o 
   4   8  16      193.83      136.15     59.11 o 
 -17   9  16      121.26      167.21     54.98 o 
 -15   9  16        0.18       40.76     39.89 o 
 -13   9  16        9.13       16.02     34.84 o 
 -11   9  16     1506.55     1484.39     99.00 o 
  -9   9  16      482.87      527.70     81.24 o 
  -7   9  16       12.58      -14.95     26.97 o 
  -5   9  16       47.11       91.20     47.56 o 
  -3   9  16      666.17      659.16     74.44 o 
  -1   9  16        5.42        0.44     31.86 o 
   1   9  16      170.13      134.07     49.29 o 
   3   9  16      230.88      326.16     67.54 o 
 -16  10  16      371.78      338.62     68.90 o 
 -14  10  16       23.45       42.49     40.17 o 
 -12  10  16      198.16      221.84     51.96 o 
 -10  10  16        6.59        8.00     33.59 o 
  -8  10  16        5.79        8.95     34.92 o 
  -6  10  16      132.55      107.24     44.33 o 
  -4  10  16      131.94      176.99     51.04 o 
  -2  10  16      129.42      105.88     44.04 o 
   0  10  16      316.25      375.17     69.68 o 
   2  10  16        3.51       23.10     41.02 o 
 -13  11  16      212.50      216.79     57.53 o 
 -11  11  16        0.26        6.77     39.25 o 
  -9  11  16      148.30      158.95     58.84 o 
  -7  11  16       73.86       72.57     41.99 o 
  -5  11  16        5.71       21.60     36.58 o 
  -3  11  16      369.04      315.27     66.07 o 
  -1  11  16        5.29       34.26     37.59 o 
   1  11  16       20.45       21.71     39.56 o 
 -10  12  16       48.46       50.05     47.60 o 
  -8  12  16      236.83      348.28     67.37 o 
  -6  12  16     1282.87     1433.95    106.56 o 
  -4  12  16        2.90        4.19     35.41 o 
  -2  12  16       92.19      118.88     49.66 o 
 -21   1  17       16.51       44.56     43.15 o 
 -19   1  17        6.56       28.03     38.64 o 
 -17   1  17      408.66      371.11     67.98 o 
 -15   1  17      411.95      395.90     66.64 o 
 -13   1  17      542.20      524.30     65.62 o 
 -11   1  17       28.02       -0.95     31.10 o 
  -9   1  17      814.90      903.35     56.18 o 
  -7   1  17      323.25      382.18     43.41 o 
  -5   1  17      110.73      117.79     35.00 o 
  -3   1  17       35.82       13.32     29.77 o 
  -1   1  17      641.48      520.64     64.88 o 
   1   1  17      443.41      436.90     69.30 o 
   3   1  17      226.34      278.58     60.54 o 
   5   1  17      378.04      376.82     69.23 o 
   7   1  17       46.24       11.76     40.63 o 
 -22   2  17      574.93      663.58    138.10 o 
 -20   2  17        9.34       19.39     41.07 o 
 -18   2  17      102.43       90.29     44.77 o 
 -16   2  17     1296.74     1471.75    102.75 o 
 -14   2  17      610.74      627.21     71.49 o 
 -12   2  17      276.22      191.50     52.66 o 
 -10   2  17     1421.65     1409.45     76.40 o 
  -8   2  17     3144.51     3233.05     99.23 o 
  -6   2  17      408.07      457.92     51.35 o 
  -4   2  17        4.80        4.63     25.20 o 
  -2   2  17      481.94      488.74     63.70 o 
   0   2  17       26.04       14.03     33.34 o 
   2   2  17        2.95        3.86     32.58 o 
   4   2  17       13.86       39.47     36.17 o 
   6   2  17     1425.29     1607.68    115.04 o 
 -21   3  17       20.10       28.20     42.73 o 
 -19   3  17      173.38      116.96     49.02 o 
 -17   3  17      540.16      623.69     78.08 o 
 -15   3  17      257.63      289.05     59.81 o 
 -13   3  17      993.54     1065.53     84.55 o 
 -11   3  17        6.33        8.21     31.59 o 
  -9   3  17      209.23      232.06     38.46 o 
  -7   3  17      760.08      738.46     59.41 o 
  -5   3  17     1424.04     1444.45     80.18 o 
  -3   3  17      986.54      930.82     67.65 o 
  -1   3  17      236.87      199.34     47.95 o 
   1   3  17      537.58      500.50     70.96 o 
   3   3  17      222.20      267.50     59.64 o 
   5   3  17        3.02       24.85     38.60 o 
   7   3  17       30.40       37.34     42.94 o 
 -20   4  17        6.61        8.18     40.11 o 
 -18   4  17       21.89       39.44     40.63 o 
 -16   4  17       26.55        7.22     33.86 o 
 -14   4  17       64.46       73.56     40.53 o 
 -12   4  17      514.04      561.01     70.71 o 
 -10   4  17       15.25       15.81     28.53 o 
  -8   4  17      214.80      258.09     44.35 o 
  -6   4  17      431.01      411.75     59.27 o 
  -4   4  17       18.14       -1.26     28.72 o 
  -2   4  17       37.34       34.44     35.12 o 
   0   4  17       20.79       14.13     33.45 o 
   2   4  17      388.85      429.87     80.72 o 
   4   4  17       30.68       25.84     37.71 o 
   6   4  17        0.99      -19.06     39.63 o 
 -19   5  17        5.11       48.48     42.74 o 
 -17   5  17      652.80      675.93     79.98 o 
 -15   5  17       27.71       33.33     37.39 o 
 -13   5  17     2259.05     1998.75    113.07 o 
 -11   5  17     1188.91     1184.21     74.64 o 
  -9   5  17       22.13       23.42     26.91 o 
  -7   5  17      284.27      284.13     49.62 o 
  -5   5  17      378.69      322.07     49.66 o 
  -3   5  17      732.13      784.92     74.06 o 
  -1   5  17     1487.04     1484.31    100.38 o 
   1   5  17      316.41      279.08     60.36 o 
   3   5  17      436.38      434.41     88.07 o 
   5   5  17        0.82        6.03     43.85 o 
 -20   6  17      142.95      160.96     57.89 o 
 -18   6  17      293.34      347.43     71.05 o 
 -16   6  17       23.13       -3.18     32.75 o 
 -14   6  17      830.52      870.44     82.46 o 
 -12   6  17      252.10      304.67     61.27 o 
 -10   6  17      100.95      131.26     37.80 o 
  -8   6  17      807.44      578.74     64.54 o 
  -6   6  17      177.04      213.43     44.93 o 
  -4   6  17      106.92       79.04     36.01 o 
  -2   6  17     1196.00     1074.75     99.99 o 
   0   6  17     1546.98     1480.53    101.93 o 
   2   6  17        1.78       11.52     42.61 o 
   4   6  17      308.40      297.66     78.68 o 
 -19   7  17       35.42       57.75     45.17 o 
 -17   7  17       79.92       91.66     53.25 o 
 -15   7  17      256.10      289.31     62.48 o 
 -13   7  17     1338.01     1343.14     97.99 o 
 -11   7  17      803.36      821.00     67.69 o 
  -9   7  17       61.90       63.35     37.48 o 
  -7   7  17       34.13       17.18     27.64 o 
  -5   7  17      124.96      153.03     42.49 o 
  -3   7  17      448.47      448.00     58.04 o 
  -1   7  17      163.93      214.60     53.59 o 
   1   7  17       83.21      122.46     51.17 o 
   3   7  17      334.09      392.78     86.55 o 
 -18   8  17      165.18      188.80     61.36 o 
 -16   8  17        0.40       -7.96     37.19 o 
 -14   8  17       48.54       23.37     36.97 o 
 -12   8  17        2.87       -3.41     33.47 o 
 -10   8  17      109.24       80.02     38.93 o 
  -8   8  17       31.78       41.22     31.68 o 
  -6   8  17       39.10       62.67     34.45 o 
  -4   8  17       12.62       20.70     32.40 o 
  -2   8  17       16.92        9.24     33.91 o 
   0   8  17      588.03      611.30     76.83 o 
   2   8  17      190.09      111.85     55.60 o 
 -17   9  17       17.45       83.10     89.32 o 
 -15   9  17       21.27       19.12     37.31 o 
 -13   9  17        1.94        8.43     37.58 o 
 -11   9  17        0.09       15.36     35.59 o 
  -9   9  17       19.19       52.43     37.55 o 
  -7   9  17        3.10        6.70     34.40 o 
  -5   9  17      716.11      732.12     77.21 o 
  -3   9  17      149.79      118.26     47.26 o 
  -1   9  17      309.27      230.25     58.61 o 
   1   9  17      371.71      480.90     74.25 o 
 -14  10  17     1017.01     1226.18    102.40 o 
 -12  10  17      242.86      319.59     62.54 o 
 -10  10  17       12.33        9.46     35.67 o 
  -8  10  17      262.93      276.14     61.56 o 
  -6  10  17      915.93      943.40    100.34 o 
  -4  10  17        0.42       -2.70     32.23 o 
  -2  10  17      157.93      169.69     52.90 o 
   0  10  17      661.67      809.45     86.82 o 
 -11  11  17       71.86      154.69     60.58 o 
  -9  11  17      382.27      323.30     76.08 o 
  -7  11  17      169.99      165.30     61.81 o 
  -5  11  17      119.67      145.19     49.35 o 
  -3  11  17      465.32      421.56     73.89 o 
 -20   0  18       23.65        7.48     54.38 o 
 -18   0  18       70.84       55.44     54.59 o 
 -16   0  18       67.89       94.65     62.61 o 
 -14   0  18        0.72       20.50     53.56 o 
 -12   0  18     1268.19     1090.70    121.04 o 
 -10   0  18     2972.95     2998.98    186.26 o 
  -8   0  18      778.54      741.73     77.57 o 
  -6   0  18      737.99      744.81     97.63 o 
  -4   0  18     2231.94     2217.25    230.36 o 
  -2   0  18      405.73      655.99    101.64 o 
   0   0  18      175.85      142.07     66.96 o 
   2   0  18        3.48       12.50     51.59 o 
   4   0  18        8.92       45.44     59.76 o 
   6   0  18        0.17       11.64     54.08 o 
 -21   1  18        7.57       43.63     44.92 o 
 -19   1  18      256.68      229.38     59.45 o 
 -17   1  18      446.95      417.73     73.17 o 
 -15   1  18       58.22       86.23     49.87 o 
 -13   1  18        1.27       -2.40     32.44 o 
 -11   1  18        5.73       19.95     35.71 o 
  -9   1  18      239.96      271.47     41.96 o 
  -7   1  18      377.75      356.04     51.96 o 
  -5   1  18      101.10       43.27     33.24 o 
  -3   1  18      211.03      226.30     51.77 o 
  -1   1  18      145.62      174.13     49.51 o 
   1   1  18      153.89      193.44     51.64 o 
   3   1  18      711.06      681.39     78.82 o 
   5   1  18      567.77      672.96     84.87 o 
 -20   2  18        3.38       -3.68     37.75 o 
 -18   2  18       52.39       34.03     37.56 o 
 -16   2  18       55.75       20.08     35.92 o 
 -14   2  18       11.19        5.62     32.71 o 
 -12   2  18      588.21      619.88     70.42 o 
 -10   2  18      855.78      924.43     67.55 o 
  -8   2  18     1090.04     1062.24     70.84 o 
  -6   2  18      474.34      459.38     55.96 o 
  -4   2  18        1.65        2.20     27.26 o 
  -2   2  18       36.33       41.86     34.79 o 
   0   2  18       84.68       71.92     41.57 o 
   2   2  18        4.95       25.04     34.40 o 
   4   2  18       68.15       59.01     43.40 o 
   6   2  18      309.70      311.53     70.70 o 
 -19   3  18       71.24       63.04     44.48 o 
 -17   3  18      233.61      267.99     63.18 o 
 -15   3  18      379.54      360.39     65.82 o 
 -13   3  18        0.13        3.34     32.94 o 
 -11   3  18      740.09      757.88     72.55 o 
  -9   3  18      107.26       89.00     35.33 o 
  -7   3  18      108.84      140.30     38.06 o 
  -5   3  18      584.48      687.74     62.10 o 
  -3   3  18      880.51      863.69     78.25 o 
  -1   3  18       56.35       55.49     36.83 o 
   1   3  18      443.27      472.72     73.13 o 
   3   3  18       39.67       49.08     41.41 o 
   5   3  18        0.14       14.34     38.45 o 
 -20   4  18      599.60      596.25     91.36 o 
 -18   4  18       11.50        1.79     38.39 o 
 -16   4  18      221.12      211.50     55.59 o 
 -14   4  18      336.94      410.02     69.91 o 
 -12   4  18       16.96        7.59     34.35 o 
 -10   4  18     1637.20     1583.83     85.94 o 
  -8   4  18      427.44      611.41     60.13 o 
  -6   4  18      143.30      125.18     36.90 o 
  -4   4  18        8.05       12.94     29.17 o 
  -2   4  18      128.38      202.73     50.89 o 
   0   4  18      139.05      124.49     45.63 o 
   2   4  18      231.64      218.85     58.22 o 
   4   4  18     1004.77     1140.91     99.32 o 
 -19   5  18      178.81      228.24     60.85 o 
 -17   5  18      736.79      864.98    101.45 o 
 -15   5  18       85.49       91.19     44.33 o 
 -13   5  18       13.34       20.22     34.67 o 
 -11   5  18     1118.65     1106.09     86.29 o 
  -9   5  18      713.91      574.18     66.97 o 
  -7   5  18       90.55      124.98     38.58 o 
  -5   5  18      582.38      676.34     63.38 o 
  -3   5  18      538.74      524.82     73.36 o 
  -1   5  18        2.16      -32.27     32.27 o 
   1   5  18      183.43      245.58     60.34 o 
   3   5  18      178.06      239.69    124.37 o 
 -18   6  18        6.31       21.62     42.02 o 
 -16   6  18        5.63       40.40     38.73 o 
 -14   6  18       43.72       45.08     39.24 o 
 -12   6  18       63.54      115.26     46.49 o 
 -10   6  18        2.61        0.66     32.01 o 
  -8   6  18       38.93       27.76     32.01 o 
  -6   6  18        7.18        0.37     28.04 o 
  -4   6  18       20.06      -19.30     33.39 o 
  -2   6  18        7.26       10.68     35.45 o 
   0   6  18       16.15       42.93     49.02 o 
   2   6  18       13.41       44.29     46.45 o 
 -17   7  18      216.85      227.47     61.64 o 
 -15   7  18       12.15       15.82     37.54 o 
 -13   7  18       73.69       77.52     43.72 o 
 -11   7  18      897.82      927.50     80.64 o 
  -9   7  18        5.14       19.65     33.99 o 
  -7   7  18       25.88       -4.37     29.74 o 
  -5   7  18       91.55      135.89     42.22 o 
  -3   7  18        0.26      -11.36     30.11 o 
  -1   7  18       70.85      116.66     57.58 o 
   1   7  18       31.74       28.75     45.59 o 
   3   7  18      167.95      182.70     86.19 o 
 -16   8  18       11.08       16.01     39.58 o 
 -14   8  18      433.27      491.35     81.50 o 
 -12   8  18      250.80      256.91     67.78 o 
 -10   8  18      151.47      190.60     49.98 o 
  -8   8  18      629.62      719.58     67.12 o 
  -6   8  18        5.37        9.33     31.08 o 
  -4   8  18      527.39      443.71     72.31 o 
  -2   8  18     1792.87     1824.13    115.51 o 
   0   8  18      424.38      407.08     88.81 o 
 -15   9  18       22.29       34.54     43.86 o 
 -13   9  18      589.36      592.70     92.68 o 
 -11   9  18     1250.75     1565.95    106.61 o 
  -9   9  18       81.89       83.35     41.50 o 
  -7   9  18       88.84       58.49     42.52 o 
  -5   9  18      597.16      676.13     77.49 o 
  -3   9  18       62.47      106.78     46.53 o 
  -1   9  18        4.58        2.32     36.32 o 
 -12  10  18       45.91       38.77     48.53 o 
 -10  10  18      179.96      198.95     63.01 o 
  -8  10  18        0.46       14.37     39.96 o 
  -6  10  18        7.93       21.86     37.16 o 
  -4  10  18        4.71        1.53     35.23 o 
  -2  10  18       12.47       36.18     84.79 o 
 -19   1  19      455.09      538.27     85.63 o 
 -17   1  19      222.14      233.21     59.14 o 
 -15   1  19        0.15       15.77     36.83 o 
 -13   1  19      262.00      214.84     54.85 o 
 -11   1  19       66.38       28.51     35.78 o 
  -9   1  19      153.53      165.26     40.23 o 
  -7   1  19       53.61       41.90     34.38 o 
  -5   1  19     1836.19     1750.06    106.94 o 
  -3   1  19       44.77       44.12     38.28 o 
  -1   1  19       19.19       50.86     39.05 o 
   1   1  19       89.08      107.04     44.38 o 
   3   1  19        3.02       10.34     37.93 o 
 -20   2  19       53.92       77.69     50.42 o 
 -18   2  19       49.15       63.56     42.13 o 
 -16   2  19      233.46      203.43     65.26 o 
 -14   2  19        8.62       19.49     36.71 o 
 -12   2  19      249.05      295.76     60.06 o 
 -10   2  19        0.09       21.22     37.39 o 
  -8   2  19     1405.66     1591.10     85.86 o 
  -6   2  19      917.41      992.93     81.94 o 
  -4   2  19       25.86       17.84     37.17 o 
  -2   2  19      725.87      825.96     79.18 o 
   0   2  19        5.29      -11.45     33.17 o 
   2   2  19       45.53       39.71     40.28 o 
   4   2  19      649.72      745.78     87.47 o 
 -19   3  19        8.62        2.08     39.45 o 
 -17   3  19      152.16      192.33     57.98 o 
 -15   3  19       49.37       27.07     36.67 o 
 -13   3  19       57.14       58.67     37.06 o 
 -11   3  19      488.07      521.84     69.08 o 
  -9   3  19       31.89       35.80     36.28 o 
  -7   3  19      986.25      878.87     68.66 o 
  -5   3  19      692.48      882.66     80.32 o 
  -3   3  19        0.31       19.20     34.28 o 
  -1   3  19      354.38      319.94     63.62 o 
   1   3  19      631.63      761.62     82.64 o 
   3   3  19      146.46      154.76     53.91 o 
 -18   4  19       69.52       85.92     49.91 o 
 -16   4  19      213.33      183.11     54.25 o 
 -14   4  19      227.90      248.61     58.86 o 
 -12   4  19       49.67       23.99     40.07 o 
 -10   4  19      794.20      833.87     77.46 o 
  -8   4  19      801.43      845.08     67.68 o 
  -6   4  19      115.68      109.56     39.79 o 
  -4   4  19       14.72       16.46     33.57 o 
  -2   4  19       24.20       41.38     39.45 o 
   0   4  19      108.11      110.88     47.07 o 
   2   4  19       45.48       39.65     42.23 o 
 -17   5  19       40.24       41.10     40.93 o 
 -15   5  19      291.18      262.69     62.25 o 
 -13   5  19      745.16      758.86     78.14 o 
 -11   5  19      216.92      199.93     61.50 o 
  -9   5  19      151.70      123.28     54.37 o 
  -7   5  19       35.55       11.03     28.38 o 
  -5   5  19        0.59       -3.49     32.48 o 
  -3   5  19       63.20       56.53     45.52 o 
  -1   5  19      147.13      112.84     55.86 o 
   1   5  19      155.35      237.20     69.27 o 
 -16   6  19      639.31      707.06     84.27 o 
 -14   6  19      757.82      880.80     84.92 o 
 -12   6  19        7.52        1.47     40.50 o 
 -10   6  19       90.30      148.07     48.28 o 
  -8   6  19       61.85       63.54     36.54 o 
  -6   6  19        4.32       16.53     33.01 o 
  -4   6  19        4.13       43.13     41.21 o 
  -2   6  19     1111.04     1111.41     94.35 o 
   0   6  19      382.60      449.92     93.19 o 
 -15   7  19       56.39       24.35     43.93 o 
 -13   7  19     1078.51     1033.57    109.35 o 
 -11   7  19      456.66      513.28     85.17 o 
  -9   7  19       48.92       77.70     41.04 o 
  -7   7  19       45.15       70.55     44.40 o 
  -5   7  19       89.91       94.57     45.59 o 
  -3   7  19      236.93      244.72     70.05 o 
  -1   7  19       31.91       45.78     49.86 o 
 -14   8  19       31.93       19.08     44.21 o 
 -12   8  19       11.28       27.55     43.98 o 
 -10   8  19        0.23      -14.95     32.93 o 
  -8   8  19        0.19       -9.70     34.51 o 
  -6   8  19       77.77      117.77     50.35 o 
  -4   8  19        0.01      -23.52     37.94 o 
  -2   8  19       71.22       83.38     55.37 o 
 -13   9  19       23.51       95.78     64.69 o 
 -11   9  19       87.91      127.94     46.50 o 
  -9   9  19      119.58      116.70     52.29 o 
  -7   9  19       59.37       79.65     44.79 o 
  -5   9  19      355.61      344.16     67.24 o 
  -3   9  19       39.30       63.44     46.13 o 
 -18   0  20      175.76      180.28     81.74 o 
 -16   0  20      134.68      172.04     74.45 o 
 -14   0  20       86.27       94.30     67.33 o 
 -12   0  20        0.04       -1.87     53.31 o 
 -10   0  20      821.43      716.24    106.93 o 
  -8   0  20      254.68      266.18     78.80 o 
  -6   0  20      503.14      444.65     98.49 o 
  -4   0  20        2.83      -25.70     43.59 o 
  -2   0  20      213.27      184.86     75.47 o 
   0   0  20        0.12      -12.09     48.61 o 
   2   0  20        4.07       63.12     62.05 o 
 -19   1  20      164.00      155.63     57.39 o 
 -17   1  20      184.25      174.88     54.66 o 
 -15   1  20       54.85       71.34     43.18 o 
 -13   1  20        0.15      -18.04     36.50 o 
 -11   1  20      191.86      233.14     55.25 o 
  -9   1  20       57.56       40.69     43.36 o 
  -7   1  20        2.09        1.42     38.88 o 
  -5   1  20       13.19       34.80     35.56 o 
  -3   1  20       48.63       99.71     43.29 o 
  -1   1  20       10.24       33.29     37.99 o 
   1   1  20       18.92       45.09     39.89 o 
 -18   2  20        7.70       14.07     41.52 o 
 -16   2  20       10.94       39.67     39.50 o 
 -14   2  20        2.11       -1.36     34.63 o 
 -12   2  20        0.63       14.84     37.97 o 
 -10   2  20       18.39       29.78     47.31 o 
  -8   2  20      224.34      291.61     68.06 o 
  -6   2  20       15.79        4.71     35.04 o 
  -4   2  20       78.73       84.58     43.47 o 
  -2   2  20      142.42      121.77     47.81 o 
   0   2  20       20.46        4.69     35.80 o 
   2   2  20        3.10       17.06     40.03 o 
 -17   3  20        5.13       20.15     46.12 o 
 -15   3  20      218.51      199.10     54.67 o 
 -13   3  20       26.41       22.01     40.27 o 
 -11   3  20      428.25      393.75     81.26 o 
  -9   3  20      186.14      200.97     53.50 o 
  -7   3  20       67.96       64.16     40.45 o 
  -5   3  20       89.73       98.20     45.10 o 
  -3   3  20       28.71       21.05     34.90 o 
  -1   3  20      362.74      500.88     75.87 o 
   1   3  20        9.30       10.88     37.30 o 
 -18   4  20        7.12        3.92     54.72 o 
 -16   4  20       56.04       87.56     47.17 o 
 -14   4  20      311.73      324.98     66.97 o 
 -12   4  20       57.87       51.50     50.02 o 
 -10   4  20      518.84      548.37     89.13 o 
  -8   4  20      625.36      764.94     78.83 o 
  -6   4  20      151.70      264.08     60.14 o 
  -4   4  20      300.17      449.78     73.83 o 
  -2   4  20      418.52      370.30     69.73 o 
   0   4  20      277.03      307.50     67.57 o 
 -17   5  20       70.72      111.99     51.28 o 
 -15   5  20      208.45      213.72     56.82 o 
 -13   5  20      200.02      196.23     63.54 o 
 -11   5  20      159.44      117.33     55.34 o 
  -9   5  20       31.36       33.65     38.30 o 
  -7   5  20      551.17      749.87     71.23 o 
  -5   5  20      475.29      486.93     72.71 o 
  -3   5  20       38.36       51.64     40.11 o 
  -1   5  20       62.56       51.98     43.10 o 
 -16   6  20      310.65      304.06     68.24 o 
 -14   6  20        4.00      -13.27     42.13 o 
 -12   6  20       94.81       72.42     51.19 o 
 -10   6  20        6.90       25.74     35.79 o 
  -8   6  20        8.10       -0.20     34.00 o 
  -6   6  20       22.82       24.02     40.09 o 
  -4   6  20      176.98      139.07     49.77 o 
  -2   6  20        3.58        4.59     56.90 o 
 -13   7  20      633.63      570.48     94.51 o 
 -11   7  20      229.18      238.51     69.03 o 
  -9   7  20       57.75       53.89     38.62 o 
  -7   7  20      303.64      359.09     66.90 o 
  -5   7  20      539.82      626.45     80.14 o 
  -3   7  20        1.15        0.79     44.51 o 
 -12   8  20       11.00       51.58     48.15 o 
 -10   8  20       78.95      145.32     50.08 o 
  -8   8  20      225.72      296.57     62.29 o 
  -6   8  20       18.67        0.90     42.59 o 
 -17   1  21      159.41      238.71     64.10 o 
 -15   1  21       56.07       60.64     46.01 o 
 -13   1  21      106.95       80.04     47.02 o 
 -11   1  21       25.61       14.81     47.98 o 
  -9   1  21       12.82      -22.79     48.72 o 
  -7   1  21      298.30      316.14     62.48 o 
  -5   1  21      231.77      245.55     58.72 o 
  -3   1  21      140.37      195.87     55.32 o 
  -1   1  21       43.99       10.46     35.92 o 
 -16   2  21      146.86      179.91     55.51 o 
 -14   2  21       14.92       20.14     47.23 o 
 -12   2  21       88.86      123.30     56.87 o 
 -10   2  21      353.24      354.49     99.52 o 
  -8   2  21      101.62      102.96     53.30 o 
  -6   2  21       40.17       74.86     42.56 o 
  -4   2  21      448.89      599.31     77.71 o 
  -2   2  21       39.51       60.18     43.49 o 
 -15   3  21       52.14       49.78     41.88 o 
 -13   3  21        2.82      -17.41     54.27 o 
 -11   3  21      972.72      893.12    100.85 o 
  -9   3  21      112.94      191.98     81.71 o 
  -7   3  21      360.26      474.13     71.22 o 
  -5   3  21      614.45      677.51     77.72 o 
  -3   3  21        0.09        3.79     36.54 o 
  -1   3  21      609.80      736.63     86.24 o 
 -16   4  21       28.70       50.33     47.34 o 
 -14   4  21        8.87      -26.74     40.00 o 
 -12   4  21        3.69      -35.82     57.38 o 
 -10   4  21      841.06      838.17    100.56 o 
  -8   4  21      190.76      172.08     59.21 o 
  -6   4  21       26.32       34.75     38.40 o 
  -4   4  21      100.27      178.82     53.52 o 
  -2   4  21      121.35      136.94     51.76 o 
 -15   5  21        4.68      -24.31     71.23 o 
 -13   5  21      353.03      385.15     83.13 o 
 -11   5  21       61.53       52.58     53.83 o 
  -9   5  21        1.23       19.50     37.22 o 
  -7   5  21       12.09       39.53     38.07 o 
  -5   5  21       41.06       47.21     41.16 o 
  -3   5  21        8.17       17.68     40.85 o 
 -12   6  21      163.79      179.07     61.21 o 
 -10   6  21     1013.32     1242.28    117.31 o 
  -8   6  21      113.60      123.05     49.60 o 
  -6   6  21       46.67       48.64     41.03 o 
  -9   7  21       71.68      146.98    105.71 o 
 -14   0  22        4.65       59.16     69.92 o 
 -12   0  22      414.12      541.55    178.63 o 
 -10   0  22      594.53      612.22    181.46 o 
  -8   0  22       14.52       52.01     84.79 o 
  -6   0  22        0.26       70.76     57.04 o 
  -4   0  22       10.61        7.09     50.50 o 
 -15   1  22       12.55       41.90     51.65 o 
 -13   1  22      278.64      316.12     80.17 o 
 -11   1  22      208.62      276.26     97.23 o 
  -9   1  22      119.92      115.45     73.71 o 
  -7   1  22       75.81      144.11     47.54 o 
  -5   1  22      256.76      308.57     65.74 o 
 -14   2  22      159.99      253.09     89.51 o 
 -12   2  22       47.95       55.91     52.57 o 
 -10   2  22        3.44       90.18     68.57 o 
  -8   2  22       57.53       94.81     51.75 o 
  -6   2  22      279.27      327.02     66.36 o 
  -4   2  22       67.01       54.61     44.32 o 
 -13   3  22       69.72       40.94     86.21 o 
 -11   3  22       40.63       58.14     64.31 o 
  -9   3  22       30.08       -3.39     57.16 o 
  -7   3  22        4.75       21.21     35.55 o 
  -5   3  22       50.73      107.20     49.75 o 
 -12   4  22        0.51      -44.09     61.64 o 
 -10   4  22      205.86      140.43     77.41 o 
  -8   4  22      311.48      378.36     81.89 o 
  -6   4  22       23.83       32.70     55.58 o 
                                                 
